# Supplementary material for: Global and Chinese Burden of Inflammatory Bowel Disease From 1990 to 2021: A Systematic Analysis and Prediction of Disease Burden
Source: JGH Open. 2025 May 8;9(5):e70160. doi: 10.1002/jgh3.70160 (PMC12059552; doi:10.1002/jgh3.70160)
Supplement: Supplementary file 2 — Table S2. Raw data on IBD incidence in 2021 from GBD 2021 for 204 countries worldwide (Age‐standardized). [file JGH3-9-e70160-s010.xlsx]

## Sheet: Sheet1
Location	Year	Age	Sex	Cause of death or injury	Measure	Value	Lower bound	Upper bound
Afghanistan	2021	Age-standardized	Both	Inflammatory bowel disease	New cases per 100,000	2.63575	2.26466	3.25575
Angola	2021	Age-standardized	Both	Inflammatory bowel disease	New cases per 100,000	1.93459	1.65971	2.35212
Albania	2021	Age-standardized	Both	Inflammatory bowel disease	New cases per 100,000	6.59803	5.64804	8.03787
Andorra	2021	Age-standardized	Both	Inflammatory bowel disease	New cases per 100,000	12.3556	10.5051	15.1616
United Arab Emirates	2021	Age-standardized	Both	Inflammatory bowel disease	New cases per 100,000	3.91521	3.29835	4.73066
Argentina	2021	Age-standardized	Both	Inflammatory bowel disease	New cases per 100,000	4.87579	4.20451	5.90363
Armenia	2021	Age-standardized	Both	Inflammatory bowel disease	New cases per 100,000	4.81438	4.12463	5.74817
American Samoa	2021	Age-standardized	Both	Inflammatory bowel disease	New cases per 100,000	0.871776	0.739579	1.07729
Antigua and Barbuda	2021	Age-standardized	Both	Inflammatory bowel disease	New cases per 100,000	2.82573	2.3989	3.44327
Australia	2021	Age-standardized	Both	Inflammatory bowel disease	New cases per 100,000	18.8516	16.338	22.2357
Austria	2021	Age-standardized	Both	Inflammatory bowel disease	New cases per 100,000	9.84084	8.41884	11.835
Azerbaijan	2021	Age-standardized	Both	Inflammatory bowel disease	New cases per 100,000	4.92823	4.23798	6.01197
Burundi	2021	Age-standardized	Both	Inflammatory bowel disease	New cases per 100,000	1.54818	1.32	1.88661
Belgium	2021	Age-standardized	Both	Inflammatory bowel disease	New cases per 100,000	8.86769	7.55795	10.6389
Benin	2021	Age-standardized	Both	Inflammatory bowel disease	New cases per 100,000	1.45639	1.24119	1.75636
Burkina Faso	2021	Age-standardized	Both	Inflammatory bowel disease	New cases per 100,000	1.33911	1.15605	1.61886
Bangladesh	2021	Age-standardized	Both	Inflammatory bowel disease	New cases per 100,000	5.57305	4.80796	6.76658
Bulgaria	2021	Age-standardized	Both	Inflammatory bowel disease	New cases per 100,000	7.2757	6.26382	8.71275
Bahrain	2021	Age-standardized	Both	Inflammatory bowel disease	New cases per 100,000	2.32568	2.01005	2.77095
Bahamas	2021	Age-standardized	Both	Inflammatory bowel disease	New cases per 100,000	3.36348	2.86651	4.1009
Bosnia and Herzegovina	2021	Age-standardized	Both	Inflammatory bowel disease	New cases per 100,000	5.99876	5.16576	7.28054
Belarus	2021	Age-standardized	Both	Inflammatory bowel disease	New cases per 100,000	3.8478	3.30054	4.61754
Belize	2021	Age-standardized	Both	Inflammatory bowel disease	New cases per 100,000	2.9281	2.50121	3.56706
Bermuda	2021	Age-standardized	Both	Inflammatory bowel disease	New cases per 100,000	2.99096	2.55814	3.6434
Bolivia (Plurinational State of)	2021	Age-standardized	Both	Inflammatory bowel disease	New cases per 100,000	1.68125	1.45203	2.05142
Brazil	2021	Age-standardized	Both	Inflammatory bowel disease	New cases per 100,000	2.98252	2.57213	3.62966
Barbados	2021	Age-standardized	Both	Inflammatory bowel disease	New cases per 100,000	3.12885	2.65376	3.87898
Brunei Darussalam	2021	Age-standardized	Both	Inflammatory bowel disease	New cases per 100,000	0.84523	0.722012	1.02989
Bhutan	2021	Age-standardized	Both	Inflammatory bowel disease	New cases per 100,000	5.91047	5.02248	7.07782
Botswana	2021	Age-standardized	Both	Inflammatory bowel disease	New cases per 100,000	2.08338	1.7952	2.51357
Central African Republic	2021	Age-standardized	Both	Inflammatory bowel disease	New cases per 100,000	1.65051	1.40263	1.98202
Canada	2021	Age-standardized	Both	Inflammatory bowel disease	New cases per 100,000	26.8283	23.3019	30.7578
Switzerland	2021	Age-standardized	Both	Inflammatory bowel disease	New cases per 100,000	11.6422	10.0376	13.845
Chile	2021	Age-standardized	Both	Inflammatory bowel disease	New cases per 100,000	4.46766	3.80441	5.5283
C么te d'Ivoire	2021	Age-standardized	Both	Inflammatory bowel disease	New cases per 100,000	1.59563	1.3715	1.90899
Cameroon	2021	Age-standardized	Both	Inflammatory bowel disease	New cases per 100,000	1.73111	1.47634	2.0877
Democratic Republic of the Congo	2021	Age-standardized	Both	Inflammatory bowel disease	New cases per 100,000	1.79282	1.53863	2.17067
Congo	2021	Age-standardized	Both	Inflammatory bowel disease	New cases per 100,000	1.85689	1.61721	2.19856
Cook Islands	2021	Age-standardized	Both	Inflammatory bowel disease	New cases per 100,000	0.940436	0.802291	1.13876
Colombia	2021	Age-standardized	Both	Inflammatory bowel disease	New cases per 100,000	1.16328	0.965982	1.39706
Comoros	2021	Age-standardized	Both	Inflammatory bowel disease	New cases per 100,000	1.82572	1.57012	2.1934
Cabo Verde	2021	Age-standardized	Both	Inflammatory bowel disease	New cases per 100,000	1.485	1.28114	1.77814
Costa Rica	2021	Age-standardized	Both	Inflammatory bowel disease	New cases per 100,000	0.649729	0.5407	0.806928
Cuba	2021	Age-standardized	Both	Inflammatory bowel disease	New cases per 100,000	2.65881	2.27158	3.17175
Cyprus	2021	Age-standardized	Both	Inflammatory bowel disease	New cases per 100,000	8.11871	6.90147	9.70405
Czechia	2021	Age-standardized	Both	Inflammatory bowel disease	New cases per 100,000	18.5982	16.191	21.5067
Germany	2021	Age-standardized	Both	Inflammatory bowel disease	New cases per 100,000	16.6351	14.0914	19.7647
Djibouti	2021	Age-standardized	Both	Inflammatory bowel disease	New cases per 100,000	1.66335	1.41783	1.99354
Dominica	2021	Age-standardized	Both	Inflammatory bowel disease	New cases per 100,000	3.14352	2.66734	3.82427
Denmark	2021	Age-standardized	Both	Inflammatory bowel disease	New cases per 100,000	16.3045	14.1881	18.7918
Dominican Republic	2021	Age-standardized	Both	Inflammatory bowel disease	New cases per 100,000	2.74309	2.35376	3.31347
Algeria	2021	Age-standardized	Both	Inflammatory bowel disease	New cases per 100,000	3.71142	3.12004	4.5468
Ecuador	2021	Age-standardized	Both	Inflammatory bowel disease	New cases per 100,000	1.50377	1.28299	1.82719
Eritrea	2021	Age-standardized	Both	Inflammatory bowel disease	New cases per 100,000	1.73165	1.49689	2.09095
Spain	2021	Age-standardized	Both	Inflammatory bowel disease	New cases per 100,000	8.98011	7.67948	10.8034
Estonia	2021	Age-standardized	Both	Inflammatory bowel disease	New cases per 100,000	3.84178	3.30068	4.63861
Ethiopia	2021	Age-standardized	Both	Inflammatory bowel disease	New cases per 100,000	1.58742	1.37523	1.87752
Finland	2021	Age-standardized	Both	Inflammatory bowel disease	New cases per 100,000	14.5967	12.7865	16.7093
Fiji	2021	Age-standardized	Both	Inflammatory bowel disease	New cases per 100,000	0.953948	0.807616	1.16889
France	2021	Age-standardized	Both	Inflammatory bowel disease	New cases per 100,000	10.3725	8.92073	12.4333
Micronesia (Federated States of)	2021	Age-standardized	Both	Inflammatory bowel disease	New cases per 100,000	0.894993	0.756936	1.08912
Gabon	2021	Age-standardized	Both	Inflammatory bowel disease	New cases per 100,000	2.01756	1.73739	2.41125
United Kingdom	2021	Age-standardized	Both	Inflammatory bowel disease	New cases per 100,000	15.9446	13.9479	18.3847
Georgia	2021	Age-standardized	Both	Inflammatory bowel disease	New cases per 100,000	4.86486	4.21132	5.83153
Ghana	2021	Age-standardized	Both	Inflammatory bowel disease	New cases per 100,000	1.55391	1.33045	1.8534
Guinea	2021	Age-standardized	Both	Inflammatory bowel disease	New cases per 100,000	1.40959	1.2159	1.68215
Gambia	2021	Age-standardized	Both	Inflammatory bowel disease	New cases per 100,000	1.49979	1.28799	1.83651
Guinea-Bissau	2021	Age-standardized	Both	Inflammatory bowel disease	New cases per 100,000	1.45638	1.25286	1.75928
Equatorial Guinea	2021	Age-standardized	Both	Inflammatory bowel disease	New cases per 100,000	2.17813	1.86303	2.60597
Greece	2021	Age-standardized	Both	Inflammatory bowel disease	New cases per 100,000	3.97922	3.44745	4.80682
Grenada	2021	Age-standardized	Both	Inflammatory bowel disease	New cases per 100,000	3.16481	2.73466	3.84191
Greenland	2021	Age-standardized	Both	Inflammatory bowel disease	New cases per 100,000	24.5746	21.7938	28.4413
Guatemala	2021	Age-standardized	Both	Inflammatory bowel disease	New cases per 100,000	0.659621	0.555063	0.814084
Guam	2021	Age-standardized	Both	Inflammatory bowel disease	New cases per 100,000	0.983161	0.836842	1.20132
Guyana	2021	Age-standardized	Both	Inflammatory bowel disease	New cases per 100,000	3.06618	2.60403	3.75247
Honduras	2021	Age-standardized	Both	Inflammatory bowel disease	New cases per 100,000	0.628152	0.533721	0.775072
Croatia	2021	Age-standardized	Both	Inflammatory bowel disease	New cases per 100,000	7.74407	6.6041	9.48145
Haiti	2021	Age-standardized	Both	Inflammatory bowel disease	New cases per 100,000	2.5794	2.15361	3.13129
Hungary	2021	Age-standardized	Both	Inflammatory bowel disease	New cases per 100,000	14.3303	12.3873	16.7706
Indonesia	2021	Age-standardized	Both	Inflammatory bowel disease	New cases per 100,000	0.732445	0.624195	0.895948
India	2021	Age-standardized	Both	Inflammatory bowel disease	New cases per 100,000	6.04702	5.24255	7.28485
Ireland	2021	Age-standardized	Both	Inflammatory bowel disease	New cases per 100,000	13.6502	11.7699	16.2032
Iran (Islamic Republic of)	2021	Age-standardized	Both	Inflammatory bowel disease	New cases per 100,000	2.83396	2.40592	3.46872
Iraq	2021	Age-standardized	Both	Inflammatory bowel disease	New cases per 100,000	2.76725	2.34924	3.39533
Iceland	2021	Age-standardized	Both	Inflammatory bowel disease	New cases per 100,000	16.8358	14.7036	19.1329
Israel	2021	Age-standardized	Both	Inflammatory bowel disease	New cases per 100,000	13.0172	11.0719	15.7912
Italy	2021	Age-standardized	Both	Inflammatory bowel disease	New cases per 100,000	8.25119	7.17407	9.70716
Jamaica	2021	Age-standardized	Both	Inflammatory bowel disease	New cases per 100,000	2.44207	2.09926	2.99668
Jordan	2021	Age-standardized	Both	Inflammatory bowel disease	New cases per 100,000	3.17445	2.68223	3.86026
Japan	2021	Age-standardized	Both	Inflammatory bowel disease	New cases per 100,000	1.9411	1.68104	2.32715
Kazakhstan	2021	Age-standardized	Both	Inflammatory bowel disease	New cases per 100,000	5.37496	4.59837	6.58509
Kenya	2021	Age-standardized	Both	Inflammatory bowel disease	New cases per 100,000	1.72549	1.49338	2.04613
Kyrgyzstan	2021	Age-standardized	Both	Inflammatory bowel disease	New cases per 100,000	4.50585	3.84708	5.47613
Cambodia	2021	Age-standardized	Both	Inflammatory bowel disease	New cases per 100,000	0.652511	0.551968	0.798212
Kiribati	2021	Age-standardized	Both	Inflammatory bowel disease	New cases per 100,000	0.827794	0.696157	1.00396
Saint Kitts and Nevis	2021	Age-standardized	Both	Inflammatory bowel disease	New cases per 100,000	3.29534	2.79374	4.01961
Republic of Korea	2021	Age-standardized	Both	Inflammatory bowel disease	New cases per 100,000	4.86354	4.18543	5.83491
Kuwait	2021	Age-standardized	Both	Inflammatory bowel disease	New cases per 100,000	3.15491	2.70318	3.87835
Lao People's Democratic Republic	2021	Age-standardized	Both	Inflammatory bowel disease	New cases per 100,000	0.649297	0.54782	0.793498
Lebanon	2021	Age-standardized	Both	Inflammatory bowel disease	New cases per 100,000	7.52193	6.37255	9.14075
Liberia	2021	Age-standardized	Both	Inflammatory bowel disease	New cases per 100,000	1.42918	1.22926	1.71865
Libya	2021	Age-standardized	Both	Inflammatory bowel disease	New cases per 100,000	2.81744	2.38307	3.43758
Saint Lucia	2021	Age-standardized	Both	Inflammatory bowel disease	New cases per 100,000	2.81041	2.37135	3.41218
Sri Lanka	2021	Age-standardized	Both	Inflammatory bowel disease	New cases per 100,000	0.938593	0.79945	1.13987
Lesotho	2021	Age-standardized	Both	Inflammatory bowel disease	New cases per 100,000	1.77122	1.52219	2.11187
Lithuania	2021	Age-standardized	Both	Inflammatory bowel disease	New cases per 100,000	5.5026	4.67525	6.64362
Luxembourg	2021	Age-standardized	Both	Inflammatory bowel disease	New cases per 100,000	11.7198	10.1543	14.2322
Latvia	2021	Age-standardized	Both	Inflammatory bowel disease	New cases per 100,000	4.08666	3.44857	4.91281
Morocco	2021	Age-standardized	Both	Inflammatory bowel disease	New cases per 100,000	2.90749	2.48987	3.53665
Monaco	2021	Age-standardized	Both	Inflammatory bowel disease	New cases per 100,000	12.1741	10.4249	14.5383
Republic of Moldova	2021	Age-standardized	Both	Inflammatory bowel disease	New cases per 100,000	4.00011	3.3952	4.88226
Madagascar	2021	Age-standardized	Both	Inflammatory bowel disease	New cases per 100,000	1.70554	1.47622	2.03502
Maldives	2021	Age-standardized	Both	Inflammatory bowel disease	New cases per 100,000	0.623119	0.53207	0.7598
Mexico	2021	Age-standardized	Both	Inflammatory bowel disease	New cases per 100,000	0.201549	0.168353	0.249738
Marshall Islands	2021	Age-standardized	Both	Inflammatory bowel disease	New cases per 100,000	0.859874	0.728869	1.03707
North Macedonia	2021	Age-standardized	Both	Inflammatory bowel disease	New cases per 100,000	7.02651	6.05789	8.39105
Mali	2021	Age-standardized	Both	Inflammatory bowel disease	New cases per 100,000	1.33676	1.15373	1.58518
Malta	2021	Age-standardized	Both	Inflammatory bowel disease	New cases per 100,000	7.16159	6.06424	8.879
Myanmar	2021	Age-standardized	Both	Inflammatory bowel disease	New cases per 100,000	0.70442	0.594339	0.861032
Montenegro	2021	Age-standardized	Both	Inflammatory bowel disease	New cases per 100,000	6.1701	5.28046	7.45177
Mongolia	2021	Age-standardized	Both	Inflammatory bowel disease	New cases per 100,000	5.23199	4.42226	6.31369
Northern Mariana Islands	2021	Age-standardized	Both	Inflammatory bowel disease	New cases per 100,000	0.954705	0.808457	1.15662
Mozambique	2021	Age-standardized	Both	Inflammatory bowel disease	New cases per 100,000	1.64833	1.41494	1.9726
Mauritania	2021	Age-standardized	Both	Inflammatory bowel disease	New cases per 100,000	1.41578	1.21729	1.71301
Mauritius	2021	Age-standardized	Both	Inflammatory bowel disease	New cases per 100,000	0.707705	0.601217	0.86311
Malawi	2021	Age-standardized	Both	Inflammatory bowel disease	New cases per 100,000	1.82399	1.57089	2.22109
Malaysia	2021	Age-standardized	Both	Inflammatory bowel disease	New cases per 100,000	0.805105	0.687003	0.955846
Namibia	2021	Age-standardized	Both	Inflammatory bowel disease	New cases per 100,000	1.73945	1.49954	2.07856
Niger	2021	Age-standardized	Both	Inflammatory bowel disease	New cases per 100,000	1.17304	1.00107	1.4061
Nigeria	2021	Age-standardized	Both	Inflammatory bowel disease	New cases per 100,000	1.51301	1.31912	1.79141
Nicaragua	2021	Age-standardized	Both	Inflammatory bowel disease	New cases per 100,000	0.612043	0.511375	0.749265
Niue	2021	Age-standardized	Both	Inflammatory bowel disease	New cases per 100,000	0.901899	0.758437	1.09146
Netherlands	2021	Age-standardized	Both	Inflammatory bowel disease	New cases per 100,000	21.5123	18.9421	24.79
Norway	2021	Age-standardized	Both	Inflammatory bowel disease	New cases per 100,000	18.612	16.5527	20.8357
Nepal	2021	Age-standardized	Both	Inflammatory bowel disease	New cases per 100,000	5.74805	4.80476	6.97423
Nauru	2021	Age-standardized	Both	Inflammatory bowel disease	New cases per 100,000	0.955694	0.819549	1.16841
New Zealand	2021	Age-standardized	Both	Inflammatory bowel disease	New cases per 100,000	23.9577	20.8948	27.883
Oman	2021	Age-standardized	Both	Inflammatory bowel disease	New cases per 100,000	3.00755	2.59773	3.67166
Pakistan	2021	Age-standardized	Both	Inflammatory bowel disease	New cases per 100,000	6.03943	5.22437	7.29998
Panama	2021	Age-standardized	Both	Inflammatory bowel disease	New cases per 100,000	0.971349	0.809418	1.18644
Peru	2021	Age-standardized	Both	Inflammatory bowel disease	New cases per 100,000	1.61073	1.37113	1.9866
Philippines	2021	Age-standardized	Both	Inflammatory bowel disease	New cases per 100,000	0.525164	0.444543	0.646363
Palau	2021	Age-standardized	Both	Inflammatory bowel disease	New cases per 100,000	0.950797	0.812893	1.15087
Papua New Guinea	2021	Age-standardized	Both	Inflammatory bowel disease	New cases per 100,000	0.724622	0.612787	0.883411
Poland	2021	Age-standardized	Both	Inflammatory bowel disease	New cases per 100,000	2.68239	2.30533	3.21252
Puerto Rico	2021	Age-standardized	Both	Inflammatory bowel disease	New cases per 100,000	2.91361	2.51582	3.53326
Democratic People's Republic of Korea	2021	Age-standardized	Both	Inflammatory bowel disease	New cases per 100,000	0.986855	0.842584	1.20306
Portugal	2021	Age-standardized	Both	Inflammatory bowel disease	New cases per 100,000	7.94604	6.75583	9.41727
Paraguay	2021	Age-standardized	Both	Inflammatory bowel disease	New cases per 100,000	1.65252	1.40162	1.98286
Palestine	2021	Age-standardized	Both	Inflammatory bowel disease	New cases per 100,000	3.04817	2.60988	3.73
Qatar	2021	Age-standardized	Both	Inflammatory bowel disease	New cases per 100,000	3.4095	2.91477	4.15138
Romania	2021	Age-standardized	Both	Inflammatory bowel disease	New cases per 100,000	2.10457	1.79882	2.54505
Russian Federation	2021	Age-standardized	Both	Inflammatory bowel disease	New cases per 100,000	3.93941	3.41181	4.77614
Rwanda	2021	Age-standardized	Both	Inflammatory bowel disease	New cases per 100,000	1.7936	1.5456	2.15168
Saudi Arabia	2021	Age-standardized	Both	Inflammatory bowel disease	New cases per 100,000	2.05647	1.76542	2.49325
Senegal	2021	Age-standardized	Both	Inflammatory bowel disease	New cases per 100,000	1.52688	1.30825	1.83411
Singapore	2021	Age-standardized	Both	Inflammatory bowel disease	New cases per 100,000	0.645384	0.549707	0.773398
Solomon Islands	2021	Age-standardized	Both	Inflammatory bowel disease	New cases per 100,000	0.75202	0.638073	0.929432
Sierra Leone	2021	Age-standardized	Both	Inflammatory bowel disease	New cases per 100,000	1.45279	1.24451	1.774
El Salvador	2021	Age-standardized	Both	Inflammatory bowel disease	New cases per 100,000	0.581199	0.49686	0.707814
San Marino	2021	Age-standardized	Both	Inflammatory bowel disease	New cases per 100,000	18.7476	16.0634	22.0974
Somalia	2021	Age-standardized	Both	Inflammatory bowel disease	New cases per 100,000	1.25523	1.08043	1.50641
Serbia	2021	Age-standardized	Both	Inflammatory bowel disease	New cases per 100,000	7.04168	6.00699	8.55468
South Sudan	2021	Age-standardized	Both	Inflammatory bowel disease	New cases per 100,000	1.53053	1.31899	1.83418
Sao Tome and Principe	2021	Age-standardized	Both	Inflammatory bowel disease	New cases per 100,000	1.41857	1.22456	1.70941
Suriname	2021	Age-standardized	Both	Inflammatory bowel disease	New cases per 100,000	2.87127	2.446	3.5449
Slovakia	2021	Age-standardized	Both	Inflammatory bowel disease	New cases per 100,000	7.05534	6.06378	8.56408
Slovenia	2021	Age-standardized	Both	Inflammatory bowel disease	New cases per 100,000	10.4078	8.93146	12.6206
Sweden	2021	Age-standardized	Both	Inflammatory bowel disease	New cases per 100,000	18.8574	17.0467	20.8908
Eswatini	2021	Age-standardized	Both	Inflammatory bowel disease	New cases per 100,000	1.9238	1.6599	2.28736
Seychelles	2021	Age-standardized	Both	Inflammatory bowel disease	New cases per 100,000	0.718492	0.612439	0.877059
Syrian Arab Republic	2021	Age-standardized	Both	Inflammatory bowel disease	New cases per 100,000	3.11778	2.66035	3.82496
Chad	2021	Age-standardized	Both	Inflammatory bowel disease	New cases per 100,000	1.27798	1.09939	1.53192
Togo	2021	Age-standardized	Both	Inflammatory bowel disease	New cases per 100,000	1.63027	1.41391	1.92833
Thailand	2021	Age-standardized	Both	Inflammatory bowel disease	New cases per 100,000	0.614177	0.521842	0.75102
Tajikistan	2021	Age-standardized	Both	Inflammatory bowel disease	New cases per 100,000	4.56143	3.88789	5.57259
Tokelau	2021	Age-standardized	Both	Inflammatory bowel disease	New cases per 100,000	0.852281	0.726632	1.03569
Turkmenistan	2021	Age-standardized	Both	Inflammatory bowel disease	New cases per 100,000	5.62988	4.78658	6.83146
Timor-Leste	2021	Age-standardized	Both	Inflammatory bowel disease	New cases per 100,000	0.630311	0.537716	0.768223
Tonga	2021	Age-standardized	Both	Inflammatory bowel disease	New cases per 100,000	0.767841	0.650619	0.94084
Trinidad and Tobago	2021	Age-standardized	Both	Inflammatory bowel disease	New cases per 100,000	3.1289	2.6537	3.83675
Tunisia	2021	Age-standardized	Both	Inflammatory bowel disease	New cases per 100,000	2.65785	2.28079	3.21755
T眉rkiye	2021	Age-standardized	Both	Inflammatory bowel disease	New cases per 100,000	3.00274	2.57582	3.58978
Tuvalu	2021	Age-standardized	Both	Inflammatory bowel disease	New cases per 100,000	0.882983	0.754896	1.06851
Taiwan (Province of China)	2021	Age-standardized	Both	Inflammatory bowel disease	New cases per 100,000	0.953112	0.813024	1.16995
United Republic of Tanzania	2021	Age-standardized	Both	Inflammatory bowel disease	New cases per 100,000	1.71645	1.47477	2.06502
Uganda	2021	Age-standardized	Both	Inflammatory bowel disease	New cases per 100,000	1.74563	1.50464	2.0757
Ukraine	2021	Age-standardized	Both	Inflammatory bowel disease	New cases per 100,000	4.60932	3.98524	5.60317
Uruguay	2021	Age-standardized	Both	Inflammatory bowel disease	New cases per 100,000	4.69142	3.98581	5.77962
United States of America	2021	Age-standardized	Both	Inflammatory bowel disease	New cases per 100,000	17.5881	15.5416	20.1743
Uzbekistan	2021	Age-standardized	Both	Inflammatory bowel disease	New cases per 100,000	5.38642	4.67381	6.53457
Saint Vincent and the Grenadines	2021	Age-standardized	Both	Inflammatory bowel disease	New cases per 100,000	2.96982	2.5495	3.58789
Venezuela (Bolivarian Republic of)	2021	Age-standardized	Both	Inflammatory bowel disease	New cases per 100,000	1.01589	0.843479	1.28697
United States Virgin Islands	2021	Age-standardized	Both	Inflammatory bowel disease	New cases per 100,000	3.16189	2.65802	3.89597
Viet Nam	2021	Age-standardized	Both	Inflammatory bowel disease	New cases per 100,000	0.639306	0.537196	0.780781
Vanuatu	2021	Age-standardized	Both	Inflammatory bowel disease	New cases per 100,000	0.775311	0.653985	0.951892
Samoa	2021	Age-standardized	Both	Inflammatory bowel disease	New cases per 100,000	0.76581	0.649593	0.91869
Yemen	2021	Age-standardized	Both	Inflammatory bowel disease	New cases per 100,000	2.75696	2.34273	3.3972
South Africa	2021	Age-standardized	Both	Inflammatory bowel disease	New cases per 100,000	1.69267	1.47168	2.00968
Zambia	2021	Age-standardized	Both	Inflammatory bowel disease	New cases per 100,000	1.9953	1.71337	2.38502
Zimbabwe	2021	Age-standardized	Both	Inflammatory bowel disease	New cases per 100,000	1.6739	1.43673	2.03313
Egypt	2021	Age-standardized	Both	Inflammatory bowel disease	New cases per 100,000	4.18444	3.52647	5.1223
Sudan	2021	Age-standardized	Both	Inflammatory bowel disease	New cases per 100,000	2.9259	2.48678	3.60758
China	2021	Age-standardized	Both	Inflammatory bowel disease	New cases per 100,000	1.40212	1.20769	1.68116
