# Supplementary material for: Global and Chinese Burden of Inflammatory Bowel Disease From 1990 to 2021: A Systematic Analysis and Prediction of Disease Burden
Source: JGH Open. 2025 May 8;9(5):e70160. doi: 10.1002/jgh3.70160 (PMC12059552; doi:10.1002/jgh3.70160)
Supplement: Supplementary file 3 — Table S3. Raw data on IBD prevalence in 2021 from GBD 2021 for 204 countries worldwide (Age‐standardized). [file JGH3-9-e70160-s004.xlsx]

## Sheet: Sheet1
Location	Year	Age	Sex	Cause of death or injury	Measure	Value	Lower bound	Upper bound
Afghanistan	2021	Age-standardized	Both	Inflammatory bowel disease	Prevalent cases per 100,000	23.1517	19.2607	28.3091
Angola	2021	Age-standardized	Both	Inflammatory bowel disease	Prevalent cases per 100,000	13.4732	11.5159	16.1084
Albania	2021	Age-standardized	Both	Inflammatory bowel disease	Prevalent cases per 100,000	64.3927	53.6021	78.9472
Andorra	2021	Age-standardized	Both	Inflammatory bowel disease	Prevalent cases per 100,000	159.029	134.532	190.984
United Arab Emirates	2021	Age-standardized	Both	Inflammatory bowel disease	Prevalent cases per 100,000	39.48	32.9089	47.4067
Argentina	2021	Age-standardized	Both	Inflammatory bowel disease	Prevalent cases per 100,000	50.8133	42.7941	61.9912
Armenia	2021	Age-standardized	Both	Inflammatory bowel disease	Prevalent cases per 100,000	51.0122	42.7261	62.086
American Samoa	2021	Age-standardized	Both	Inflammatory bowel disease	Prevalent cases per 100,000	7.49111	6.22345	9.03994
Antigua and Barbuda	2021	Age-standardized	Both	Inflammatory bowel disease	Prevalent cases per 100,000	32.9454	27.3592	39.8868
Australia	2021	Age-standardized	Both	Inflammatory bowel disease	Prevalent cases per 100,000	206.098	176.174	244.077
Austria	2021	Age-standardized	Both	Inflammatory bowel disease	Prevalent cases per 100,000	136.432	115.842	162.214
Azerbaijan	2021	Age-standardized	Both	Inflammatory bowel disease	Prevalent cases per 100,000	50.679	42.5232	61.4558
Burundi	2021	Age-standardized	Both	Inflammatory bowel disease	Prevalent cases per 100,000	11.7414	9.89839	14.3375
Belgium	2021	Age-standardized	Both	Inflammatory bowel disease	Prevalent cases per 100,000	116.26	98.4029	138.335
Benin	2021	Age-standardized	Both	Inflammatory bowel disease	Prevalent cases per 100,000	14.0248	11.7914	17.3319
Burkina Faso	2021	Age-standardized	Both	Inflammatory bowel disease	Prevalent cases per 100,000	13.2043	11.1552	16.1695
Bangladesh	2021	Age-standardized	Both	Inflammatory bowel disease	Prevalent cases per 100,000	49.9786	42.2435	60.872
Bulgaria	2021	Age-standardized	Both	Inflammatory bowel disease	Prevalent cases per 100,000	64.9265	54.7458	77.5719
Bahrain	2021	Age-standardized	Both	Inflammatory bowel disease	Prevalent cases per 100,000	32.7361	27.6768	39.3025
Bahamas	2021	Age-standardized	Both	Inflammatory bowel disease	Prevalent cases per 100,000	30.3759	25.3947	36.8979
Bosnia and Herzegovina	2021	Age-standardized	Both	Inflammatory bowel disease	Prevalent cases per 100,000	56.872	47.8381	69.632
Belarus	2021	Age-standardized	Both	Inflammatory bowel disease	Prevalent cases per 100,000	43.763	36.6531	52.529
Belize	2021	Age-standardized	Both	Inflammatory bowel disease	Prevalent cases per 100,000	25.4546	21.3799	30.941
Bermuda	2021	Age-standardized	Both	Inflammatory bowel disease	Prevalent cases per 100,000	34.9665	29.3156	42.2148
Bolivia (Plurinational State of)	2021	Age-standardized	Both	Inflammatory bowel disease	Prevalent cases per 100,000	12.2985	10.2766	14.8263
Brazil	2021	Age-standardized	Both	Inflammatory bowel disease	Prevalent cases per 100,000	20.5476	17.4651	24.6616
Barbados	2021	Age-standardized	Both	Inflammatory bowel disease	Prevalent cases per 100,000	35.0213	28.9632	42.979
Brunei Darussalam	2021	Age-standardized	Both	Inflammatory bowel disease	Prevalent cases per 100,000	11.2896	9.46135	13.5505
Bhutan	2021	Age-standardized	Both	Inflammatory bowel disease	Prevalent cases per 100,000	44.9926	37.6782	54.0328
Botswana	2021	Age-standardized	Both	Inflammatory bowel disease	Prevalent cases per 100,000	15.0558	12.6629	18.1086
Central African Republic	2021	Age-standardized	Both	Inflammatory bowel disease	Prevalent cases per 100,000	10.8283	8.9732	13.0734
Canada	2021	Age-standardized	Both	Inflammatory bowel disease	Prevalent cases per 100,000	326.637	278.939	385.558
Switzerland	2021	Age-standardized	Both	Inflammatory bowel disease	Prevalent cases per 100,000	146.673	123.745	175.321
Chile	2021	Age-standardized	Both	Inflammatory bowel disease	Prevalent cases per 100,000	55.9307	47.0229	68.2951
C么te d'Ivoire	2021	Age-standardized	Both	Inflammatory bowel disease	Prevalent cases per 100,000	13.8996	11.664	16.7122
Cameroon	2021	Age-standardized	Both	Inflammatory bowel disease	Prevalent cases per 100,000	14.2007	11.9741	16.8879
Democratic Republic of the Congo	2021	Age-standardized	Both	Inflammatory bowel disease	Prevalent cases per 100,000	11.93	10.0722	14.4389
Congo	2021	Age-standardized	Both	Inflammatory bowel disease	Prevalent cases per 100,000	15.7578	13.4832	18.7896
Cook Islands	2021	Age-standardized	Both	Inflammatory bowel disease	Prevalent cases per 100,000	7.73911	6.41735	9.38396
Colombia	2021	Age-standardized	Both	Inflammatory bowel disease	Prevalent cases per 100,000	12.9577	10.7322	15.4936
Comoros	2021	Age-standardized	Both	Inflammatory bowel disease	Prevalent cases per 100,000	14.0316	11.7219	16.9413
Cabo Verde	2021	Age-standardized	Both	Inflammatory bowel disease	Prevalent cases per 100,000	18.3126	15.5355	21.7786
Costa Rica	2021	Age-standardized	Both	Inflammatory bowel disease	Prevalent cases per 100,000	6.8681	5.68033	8.45205
Cuba	2021	Age-standardized	Both	Inflammatory bowel disease	Prevalent cases per 100,000	30.3864	25.4818	35.8135
Cyprus	2021	Age-standardized	Both	Inflammatory bowel disease	Prevalent cases per 100,000	113.624	96.4886	137.042
Czechia	2021	Age-standardized	Both	Inflammatory bowel disease	Prevalent cases per 100,000	204.242	175.531	239.452
Germany	2021	Age-standardized	Both	Inflammatory bowel disease	Prevalent cases per 100,000	244.23	206.674	291.645
Djibouti	2021	Age-standardized	Both	Inflammatory bowel disease	Prevalent cases per 100,000	14.5427	12.1389	17.4208
Dominica	2021	Age-standardized	Both	Inflammatory bowel disease	Prevalent cases per 100,000	28.9333	24.2461	35.1017
Denmark	2021	Age-standardized	Both	Inflammatory bowel disease	Prevalent cases per 100,000	182.031	155.444	210.617
Dominican Republic	2021	Age-standardized	Both	Inflammatory bowel disease	Prevalent cases per 100,000	26.0156	21.8865	31.6156
Algeria	2021	Age-standardized	Both	Inflammatory bowel disease	Prevalent cases per 100,000	37.2257	31.0831	45.6049
Ecuador	2021	Age-standardized	Both	Inflammatory bowel disease	Prevalent cases per 100,000	13.921	11.7695	16.894
Eritrea	2021	Age-standardized	Both	Inflammatory bowel disease	Prevalent cases per 100,000	13.0483	10.9324	15.7395
Spain	2021	Age-standardized	Both	Inflammatory bowel disease	Prevalent cases per 100,000	109.146	92.6362	131.73
Estonia	2021	Age-standardized	Both	Inflammatory bowel disease	Prevalent cases per 100,000	43.3603	36.4742	51.9349
Ethiopia	2021	Age-standardized	Both	Inflammatory bowel disease	Prevalent cases per 100,000	12.0542	10.1726	14.475
Finland	2021	Age-standardized	Both	Inflammatory bowel disease	Prevalent cases per 100,000	188.412	161.474	217.449
Fiji	2021	Age-standardized	Both	Inflammatory bowel disease	Prevalent cases per 100,000	6.27715	5.28329	7.67252
France	2021	Age-standardized	Both	Inflammatory bowel disease	Prevalent cases per 100,000	138.216	118.118	165.153
Micronesia (Federated States of)	2021	Age-standardized	Both	Inflammatory bowel disease	Prevalent cases per 100,000	5.76377	4.7868	6.97313
Gabon	2021	Age-standardized	Both	Inflammatory bowel disease	Prevalent cases per 100,000	15.873	13.408	18.767
United Kingdom	2021	Age-standardized	Both	Inflammatory bowel disease	Prevalent cases per 100,000	148.433	127.887	172.217
Georgia	2021	Age-standardized	Both	Inflammatory bowel disease	Prevalent cases per 100,000	51.9544	43.9969	63.0347
Ghana	2021	Age-standardized	Both	Inflammatory bowel disease	Prevalent cases per 100,000	18.235	15.2833	22.1477
Guinea	2021	Age-standardized	Both	Inflammatory bowel disease	Prevalent cases per 100,000	13.8611	11.7036	16.7881
Gambia	2021	Age-standardized	Both	Inflammatory bowel disease	Prevalent cases per 100,000	14.23	11.9389	17.2785
Guinea-Bissau	2021	Age-standardized	Both	Inflammatory bowel disease	Prevalent cases per 100,000	13.4305	11.1475	16.1228
Equatorial Guinea	2021	Age-standardized	Both	Inflammatory bowel disease	Prevalent cases per 100,000	16.3129	13.5454	19.6457
Greece	2021	Age-standardized	Both	Inflammatory bowel disease	Prevalent cases per 100,000	39.2323	33.4652	47.2582
Grenada	2021	Age-standardized	Both	Inflammatory bowel disease	Prevalent cases per 100,000	25.9869	21.9862	31.41
Greenland	2021	Age-standardized	Both	Inflammatory bowel disease	Prevalent cases per 100,000	208.776	180.23	246.378
Guatemala	2021	Age-standardized	Both	Inflammatory bowel disease	Prevalent cases per 100,000	5.06943	4.20627	6.19488
Guam	2021	Age-standardized	Both	Inflammatory bowel disease	Prevalent cases per 100,000	7.7446	6.44683	9.46465
Guyana	2021	Age-standardized	Both	Inflammatory bowel disease	Prevalent cases per 100,000	25.156	20.976	30.5747
Honduras	2021	Age-standardized	Both	Inflammatory bowel disease	Prevalent cases per 100,000	5.23363	4.32553	6.34229
Croatia	2021	Age-standardized	Both	Inflammatory bowel disease	Prevalent cases per 100,000	80.2174	66.7453	97.2998
Haiti	2021	Age-standardized	Both	Inflammatory bowel disease	Prevalent cases per 100,000	21.073	17.2748	25.5903
Hungary	2021	Age-standardized	Both	Inflammatory bowel disease	Prevalent cases per 100,000	160.588	136.328	189.153
Indonesia	2021	Age-standardized	Both	Inflammatory bowel disease	Prevalent cases per 100,000	5.70425	4.77465	6.87528
India	2021	Age-standardized	Both	Inflammatory bowel disease	Prevalent cases per 100,000	46.7164	39.62	56.4216
Ireland	2021	Age-standardized	Both	Inflammatory bowel disease	Prevalent cases per 100,000	166.67	139.177	198.098
Iran (Islamic Republic of)	2021	Age-standardized	Both	Inflammatory bowel disease	Prevalent cases per 100,000	33.7494	28.1623	41.2083
Iraq	2021	Age-standardized	Both	Inflammatory bowel disease	Prevalent cases per 100,000	26.9526	22.1227	32.729
Iceland	2021	Age-standardized	Both	Inflammatory bowel disease	Prevalent cases per 100,000	198.297	168.193	228.744
Israel	2021	Age-standardized	Both	Inflammatory bowel disease	Prevalent cases per 100,000	136.491	114.71	164.011
Italy	2021	Age-standardized	Both	Inflammatory bowel disease	Prevalent cases per 100,000	89.7315	76.7551	107.733
Jamaica	2021	Age-standardized	Both	Inflammatory bowel disease	Prevalent cases per 100,000	31.5871	26.6476	38.2508
Jordan	2021	Age-standardized	Both	Inflammatory bowel disease	Prevalent cases per 100,000	44.0153	37.0787	53.3294
Japan	2021	Age-standardized	Both	Inflammatory bowel disease	Prevalent cases per 100,000	28.368	24.0263	34.3984
Kazakhstan	2021	Age-standardized	Both	Inflammatory bowel disease	Prevalent cases per 100,000	49.1196	41.5325	59.6179
Kenya	2021	Age-standardized	Both	Inflammatory bowel disease	Prevalent cases per 100,000	14.689	12.4196	17.447
Kyrgyzstan	2021	Age-standardized	Both	Inflammatory bowel disease	Prevalent cases per 100,000	46.1466	39.2842	56.0478
Cambodia	2021	Age-standardized	Both	Inflammatory bowel disease	Prevalent cases per 100,000	4.5664	3.8344	5.5521
Kiribati	2021	Age-standardized	Both	Inflammatory bowel disease	Prevalent cases per 100,000	5.45209	4.50093	6.69692
Saint Kitts and Nevis	2021	Age-standardized	Both	Inflammatory bowel disease	Prevalent cases per 100,000	29.3349	24.3434	35.6324
Republic of Korea	2021	Age-standardized	Both	Inflammatory bowel disease	Prevalent cases per 100,000	60.069	51.0674	71.199
Kuwait	2021	Age-standardized	Both	Inflammatory bowel disease	Prevalent cases per 100,000	41.4934	34.5443	50.4195
Lao People's Democratic Republic	2021	Age-standardized	Both	Inflammatory bowel disease	Prevalent cases per 100,000	4.99973	4.12496	6.13301
Lebanon	2021	Age-standardized	Both	Inflammatory bowel disease	Prevalent cases per 100,000	99.0593	83.0835	121.185
Liberia	2021	Age-standardized	Both	Inflammatory bowel disease	Prevalent cases per 100,000	13.8313	11.5702	16.6843
Libya	2021	Age-standardized	Both	Inflammatory bowel disease	Prevalent cases per 100,000	28.2215	23.6161	34.4842
Saint Lucia	2021	Age-standardized	Both	Inflammatory bowel disease	Prevalent cases per 100,000	28.8965	24.0504	35.3143
Sri Lanka	2021	Age-standardized	Both	Inflammatory bowel disease	Prevalent cases per 100,000	8.52546	7.17178	10.3299
Lesotho	2021	Age-standardized	Both	Inflammatory bowel disease	Prevalent cases per 100,000	13.9311	11.6914	16.9376
Lithuania	2021	Age-standardized	Both	Inflammatory bowel disease	Prevalent cases per 100,000	54.9071	45.8113	66.3171
Luxembourg	2021	Age-standardized	Both	Inflammatory bowel disease	Prevalent cases per 100,000	158.339	135.317	188.879
Latvia	2021	Age-standardized	Both	Inflammatory bowel disease	Prevalent cases per 100,000	44.5847	37.02	53.6392
Morocco	2021	Age-standardized	Both	Inflammatory bowel disease	Prevalent cases per 100,000	31.4486	26.5682	38.0033
Monaco	2021	Age-standardized	Both	Inflammatory bowel disease	Prevalent cases per 100,000	158.02	134.261	189.165
Republic of Moldova	2021	Age-standardized	Both	Inflammatory bowel disease	Prevalent cases per 100,000	36.0708	29.7234	44.1335
Madagascar	2021	Age-standardized	Both	Inflammatory bowel disease	Prevalent cases per 100,000	12.8457	10.8117	15.6308
Maldives	2021	Age-standardized	Both	Inflammatory bowel disease	Prevalent cases per 100,000	6.51495	5.37515	7.92502
Mexico	2021	Age-standardized	Both	Inflammatory bowel disease	Prevalent cases per 100,000	1.86104	1.54179	2.28551
Marshall Islands	2021	Age-standardized	Both	Inflammatory bowel disease	Prevalent cases per 100,000	5.60639	4.67431	6.76705
North Macedonia	2021	Age-standardized	Both	Inflammatory bowel disease	Prevalent cases per 100,000	65.3472	55.2682	78.916
Mali	2021	Age-standardized	Both	Inflammatory bowel disease	Prevalent cases per 100,000	13.0889	10.856	15.6663
Malta	2021	Age-standardized	Both	Inflammatory bowel disease	Prevalent cases per 100,000	98.3377	82.7982	119.825
Myanmar	2021	Age-standardized	Both	Inflammatory bowel disease	Prevalent cases per 100,000	4.99527	4.14119	6.1125
Montenegro	2021	Age-standardized	Both	Inflammatory bowel disease	Prevalent cases per 100,000	73.7925	61.9817	88.6547
Mongolia	2021	Age-standardized	Both	Inflammatory bowel disease	Prevalent cases per 100,000	39.3462	32.8604	47.4954
Northern Mariana Islands	2021	Age-standardized	Both	Inflammatory bowel disease	Prevalent cases per 100,000	7.90163	6.57646	9.61247
Mozambique	2021	Age-standardized	Both	Inflammatory bowel disease	Prevalent cases per 100,000	11.4244	9.55013	13.8241
Mauritania	2021	Age-standardized	Both	Inflammatory bowel disease	Prevalent cases per 100,000	17.6142	14.8277	21.5408
Mauritius	2021	Age-standardized	Both	Inflammatory bowel disease	Prevalent cases per 100,000	6.71271	5.65276	8.20805
Malawi	2021	Age-standardized	Both	Inflammatory bowel disease	Prevalent cases per 100,000	12.2343	10.2437	14.9459
Malaysia	2021	Age-standardized	Both	Inflammatory bowel disease	Prevalent cases per 100,000	8.26242	6.89554	9.91844
Namibia	2021	Age-standardized	Both	Inflammatory bowel disease	Prevalent cases per 100,000	16.9075	14.2579	20.201
Niger	2021	Age-standardized	Both	Inflammatory bowel disease	Prevalent cases per 100,000	12.6562	10.515	15.2487
Nigeria	2021	Age-standardized	Both	Inflammatory bowel disease	Prevalent cases per 100,000	17.3608	14.7591	20.9141
Nicaragua	2021	Age-standardized	Both	Inflammatory bowel disease	Prevalent cases per 100,000	5.43975	4.51634	6.63235
Niue	2021	Age-standardized	Both	Inflammatory bowel disease	Prevalent cases per 100,000	7.20301	6.02921	8.78644
Netherlands	2021	Age-standardized	Both	Inflammatory bowel disease	Prevalent cases per 100,000	278.479	241.04	327.431
Norway	2021	Age-standardized	Both	Inflammatory bowel disease	Prevalent cases per 100,000	235.771	204.632	273.475
Nepal	2021	Age-standardized	Both	Inflammatory bowel disease	Prevalent cases per 100,000	44.3526	36.6337	54.5953
Nauru	2021	Age-standardized	Both	Inflammatory bowel disease	Prevalent cases per 100,000	5.96602	4.96462	7.24596
New Zealand	2021	Age-standardized	Both	Inflammatory bowel disease	Prevalent cases per 100,000	189.676	163.507	222.721
Oman	2021	Age-standardized	Both	Inflammatory bowel disease	Prevalent cases per 100,000	37.4405	31.333	44.9851
Pakistan	2021	Age-standardized	Both	Inflammatory bowel disease	Prevalent cases per 100,000	38.7119	33.0007	46.414
Panama	2021	Age-standardized	Both	Inflammatory bowel disease	Prevalent cases per 100,000	9.57501	7.96091	11.917
Peru	2021	Age-standardized	Both	Inflammatory bowel disease	Prevalent cases per 100,000	13.8977	11.7415	16.8203
Philippines	2021	Age-standardized	Both	Inflammatory bowel disease	Prevalent cases per 100,000	4.29884	3.58704	5.23788
Palau	2021	Age-standardized	Both	Inflammatory bowel disease	Prevalent cases per 100,000	7.06438	5.90574	8.50582
Papua New Guinea	2021	Age-standardized	Both	Inflammatory bowel disease	Prevalent cases per 100,000	5.36989	4.47567	6.5424
Poland	2021	Age-standardized	Both	Inflammatory bowel disease	Prevalent cases per 100,000	27.8126	23.6168	33.6104
Puerto Rico	2021	Age-standardized	Both	Inflammatory bowel disease	Prevalent cases per 100,000	31.3603	26.7991	37.8838
Democratic People's Republic of Korea	2021	Age-standardized	Both	Inflammatory bowel disease	Prevalent cases per 100,000	6.1868	5.21857	7.41801
Portugal	2021	Age-standardized	Both	Inflammatory bowel disease	Prevalent cases per 100,000	78.9996	67.1185	94.4842
Paraguay	2021	Age-standardized	Both	Inflammatory bowel disease	Prevalent cases per 100,000	13.4392	11.3042	16.2336
Palestine	2021	Age-standardized	Both	Inflammatory bowel disease	Prevalent cases per 100,000	32.3198	26.6019	39.3527
Qatar	2021	Age-standardized	Both	Inflammatory bowel disease	Prevalent cases per 100,000	42.9306	35.9732	52.0136
Romania	2021	Age-standardized	Both	Inflammatory bowel disease	Prevalent cases per 100,000	16.7527	14.1629	19.9932
Russian Federation	2021	Age-standardized	Both	Inflammatory bowel disease	Prevalent cases per 100,000	35.9265	30.384	43.4658
Rwanda	2021	Age-standardized	Both	Inflammatory bowel disease	Prevalent cases per 100,000	13.1672	11.2707	15.8985
Saudi Arabia	2021	Age-standardized	Both	Inflammatory bowel disease	Prevalent cases per 100,000	28.9212	24.3815	34.9993
Senegal	2021	Age-standardized	Both	Inflammatory bowel disease	Prevalent cases per 100,000	14.7831	12.3988	18.0771
Singapore	2021	Age-standardized	Both	Inflammatory bowel disease	Prevalent cases per 100,000	8.85883	7.43745	10.5752
Solomon Islands	2021	Age-standardized	Both	Inflammatory bowel disease	Prevalent cases per 100,000	5.05276	4.22229	6.16472
Sierra Leone	2021	Age-standardized	Both	Inflammatory bowel disease	Prevalent cases per 100,000	13.4488	11.2431	16.3978
El Salvador	2021	Age-standardized	Both	Inflammatory bowel disease	Prevalent cases per 100,000	5.92747	4.99776	7.2464
San Marino	2021	Age-standardized	Both	Inflammatory bowel disease	Prevalent cases per 100,000	269.345	230.409	321.11
Somalia	2021	Age-standardized	Both	Inflammatory bowel disease	Prevalent cases per 100,000	10.3407	8.61038	12.3808
Serbia	2021	Age-standardized	Both	Inflammatory bowel disease	Prevalent cases per 100,000	68.729	57.777	83.4634
South Sudan	2021	Age-standardized	Both	Inflammatory bowel disease	Prevalent cases per 100,000	11.6768	9.89127	14.0856
Sao Tome and Principe	2021	Age-standardized	Both	Inflammatory bowel disease	Prevalent cases per 100,000	18.1131	15.2698	22.3
Suriname	2021	Age-standardized	Both	Inflammatory bowel disease	Prevalent cases per 100,000	27.1551	22.8159	33.906
Slovakia	2021	Age-standardized	Both	Inflammatory bowel disease	Prevalent cases per 100,000	71.1184	59.9185	87.1765
Slovenia	2021	Age-standardized	Both	Inflammatory bowel disease	Prevalent cases per 100,000	103.685	86.5082	123.491
Sweden	2021	Age-standardized	Both	Inflammatory bowel disease	Prevalent cases per 100,000	222.478	195.58	256.392
Eswatini	2021	Age-standardized	Both	Inflammatory bowel disease	Prevalent cases per 100,000	14.4331	12.1943	17.5299
Seychelles	2021	Age-standardized	Both	Inflammatory bowel disease	Prevalent cases per 100,000	6.60131	5.47335	8.0509
Syrian Arab Republic	2021	Age-standardized	Both	Inflammatory bowel disease	Prevalent cases per 100,000	34.3071	28.5507	41.6299
Chad	2021	Age-standardized	Both	Inflammatory bowel disease	Prevalent cases per 100,000	13.1054	10.8535	15.7161
Togo	2021	Age-standardized	Both	Inflammatory bowel disease	Prevalent cases per 100,000	14.1731	12.0267	16.7555
Thailand	2021	Age-standardized	Both	Inflammatory bowel disease	Prevalent cases per 100,000	5.71655	4.79438	6.85262
Tajikistan	2021	Age-standardized	Both	Inflammatory bowel disease	Prevalent cases per 100,000	41.4828	34.7192	49.8365
Tokelau	2021	Age-standardized	Both	Inflammatory bowel disease	Prevalent cases per 100,000	6.94472	5.86272	8.34775
Turkmenistan	2021	Age-standardized	Both	Inflammatory bowel disease	Prevalent cases per 100,000	42.78	35.8681	51.4617
Timor-Leste	2021	Age-standardized	Both	Inflammatory bowel disease	Prevalent cases per 100,000	5.20491	4.32658	6.2769
Tonga	2021	Age-standardized	Both	Inflammatory bowel disease	Prevalent cases per 100,000	7.08357	5.9312	8.64791
Trinidad and Tobago	2021	Age-standardized	Both	Inflammatory bowel disease	Prevalent cases per 100,000	30.8642	25.8666	37.572
Tunisia	2021	Age-standardized	Both	Inflammatory bowel disease	Prevalent cases per 100,000	38.7271	32.572	45.9602
T眉rkiye	2021	Age-standardized	Both	Inflammatory bowel disease	Prevalent cases per 100,000	38.9191	32.7281	46.4781
Tuvalu	2021	Age-standardized	Both	Inflammatory bowel disease	Prevalent cases per 100,000	5.59869	4.71039	6.73903
Taiwan (Province of China)	2021	Age-standardized	Both	Inflammatory bowel disease	Prevalent cases per 100,000	6.87393	5.70273	8.31136
United Republic of Tanzania	2021	Age-standardized	Both	Inflammatory bowel disease	Prevalent cases per 100,000	14.1897	12.0472	17.0375
Uganda	2021	Age-standardized	Both	Inflammatory bowel disease	Prevalent cases per 100,000	12.8224	10.9902	15.2386
Ukraine	2021	Age-standardized	Both	Inflammatory bowel disease	Prevalent cases per 100,000	30.022	25.3807	36.2636
Uruguay	2021	Age-standardized	Both	Inflammatory bowel disease	Prevalent cases per 100,000	51.1722	42.6419	62.4313
United States of America	2021	Age-standardized	Both	Inflammatory bowel disease	Prevalent cases per 100,000	183.737	159.643	213.718
Uzbekistan	2021	Age-standardized	Both	Inflammatory bowel disease	Prevalent cases per 100,000	41.6586	35.2829	50.6933
Saint Vincent and the Grenadines	2021	Age-standardized	Both	Inflammatory bowel disease	Prevalent cases per 100,000	25.8676	21.7385	31.1941
Venezuela (Bolivarian Republic of)	2021	Age-standardized	Both	Inflammatory bowel disease	Prevalent cases per 100,000	8.26868	6.81117	10.0824
United States Virgin Islands	2021	Age-standardized	Both	Inflammatory bowel disease	Prevalent cases per 100,000	34.714	29.2432	42.1104
Viet Nam	2021	Age-standardized	Both	Inflammatory bowel disease	Prevalent cases per 100,000	6.14162	5.09364	7.40148
Vanuatu	2021	Age-standardized	Both	Inflammatory bowel disease	Prevalent cases per 100,000	5.43824	4.49534	6.62838
Samoa	2021	Age-standardized	Both	Inflammatory bowel disease	Prevalent cases per 100,000	6.71684	5.55329	8.00409
Yemen	2021	Age-standardized	Both	Inflammatory bowel disease	Prevalent cases per 100,000	27.495	22.8921	34.0736
South Africa	2021	Age-standardized	Both	Inflammatory bowel disease	Prevalent cases per 100,000	17.9034	15.3269	21.5001
Zambia	2021	Age-standardized	Both	Inflammatory bowel disease	Prevalent cases per 100,000	13.6342	11.5492	16.3659
Zimbabwe	2021	Age-standardized	Both	Inflammatory bowel disease	Prevalent cases per 100,000	13.936	11.6585	16.9446
Egypt	2021	Age-standardized	Both	Inflammatory bowel disease	Prevalent cases per 100,000	40.5517	33.9199	48.6664
Sudan	2021	Age-standardized	Both	Inflammatory bowel disease	Prevalent cases per 100,000	30.0773	24.8031	36.9825
China	2021	Age-standardized	Both	Inflammatory bowel disease	Prevalent cases per 100,000	9.16365	7.80045	11.0129
