# Supplementary material for: Global and Chinese Burden of Inflammatory Bowel Disease From 1990 to 2021: A Systematic Analysis and Prediction of Disease Burden
Source: JGH Open. 2025 May 8;9(5):e70160. doi: 10.1002/jgh3.70160 (PMC12059552; doi:10.1002/jgh3.70160)
Supplement: Supplementary file 4 — Table S4. Raw data on IBD deaths in 2021 from GBD 2021 for 204 countries worldwide (Age‐standardized). [file JGH3-9-e70160-s012.xlsx]

## Sheet: Sheet1
Location	Year	Age	Sex	Cause of death or injury	Measure	Value	Lower bound	Upper bound
Afghanistan	2021	Age-standardized	Both	Inflammatory bowel disease	Deaths per 100,000	0.299789	0.134229	0.683225
Angola	2021	Age-standardized	Both	Inflammatory bowel disease	Deaths per 100,000	0.354071	0.227965	0.508998
Albania	2021	Age-standardized	Both	Inflammatory bowel disease	Deaths per 100,000	0.570473	0.344294	0.829402
Andorra	2021	Age-standardized	Both	Inflammatory bowel disease	Deaths per 100,000	0.54905	0.341024	0.815032
United Arab Emirates	2021	Age-standardized	Both	Inflammatory bowel disease	Deaths per 100,000	0.18282	0.12375	0.281427
Argentina	2021	Age-standardized	Both	Inflammatory bowel disease	Deaths per 100,000	0.20061	0.181481	0.217319
Armenia	2021	Age-standardized	Both	Inflammatory bowel disease	Deaths per 100,000	0.33549	0.269671	0.400209
American Samoa	2021	Age-standardized	Both	Inflammatory bowel disease	Deaths per 100,000	0.433848	0.293922	0.840897
Antigua and Barbuda	2021	Age-standardized	Both	Inflammatory bowel disease	Deaths per 100,000	0.433663	0.387278	0.472413
Australia	2021	Age-standardized	Both	Inflammatory bowel disease	Deaths per 100,000	0.797971	0.664095	0.896785
Austria	2021	Age-standardized	Both	Inflammatory bowel disease	Deaths per 100,000	0.486806	0.417256	0.529413
Azerbaijan	2021	Age-standardized	Both	Inflammatory bowel disease	Deaths per 100,000	0.129229	0.0774377	0.210089
Burundi	2021	Age-standardized	Both	Inflammatory bowel disease	Deaths per 100,000	0.39524	0.223451	0.671144
Belgium	2021	Age-standardized	Both	Inflammatory bowel disease	Deaths per 100,000	0.74098	0.636359	0.816247
Benin	2021	Age-standardized	Both	Inflammatory bowel disease	Deaths per 100,000	0.81895	0.507118	1.28188
Burkina Faso	2021	Age-standardized	Both	Inflammatory bowel disease	Deaths per 100,000	0.837866	0.465096	1.32873
Bangladesh	2021	Age-standardized	Both	Inflammatory bowel disease	Deaths per 100,000	0.41788	0.263637	0.610698
Bulgaria	2021	Age-standardized	Both	Inflammatory bowel disease	Deaths per 100,000	0.20413	0.167202	0.246228
Bahrain	2021	Age-standardized	Both	Inflammatory bowel disease	Deaths per 100,000	0.156858	0.0925514	0.314381
Bahamas	2021	Age-standardized	Both	Inflammatory bowel disease	Deaths per 100,000	0.348348	0.28731	0.423306
Bosnia and Herzegovina	2021	Age-standardized	Both	Inflammatory bowel disease	Deaths per 100,000	0.410448	0.285866	0.573967
Belarus	2021	Age-standardized	Both	Inflammatory bowel disease	Deaths per 100,000	0.376479	0.305733	0.461237
Belize	2021	Age-standardized	Both	Inflammatory bowel disease	Deaths per 100,000	0.447659	0.389769	0.505823
Bermuda	2021	Age-standardized	Both	Inflammatory bowel disease	Deaths per 100,000	0.294327	0.249286	0.353756
Bolivia (Plurinational State of)	2021	Age-standardized	Both	Inflammatory bowel disease	Deaths per 100,000	0.194384	0.130164	0.289098
Brazil	2021	Age-standardized	Both	Inflammatory bowel disease	Deaths per 100,000	0.526444	0.484388	0.558053
Barbados	2021	Age-standardized	Both	Inflammatory bowel disease	Deaths per 100,000	0.379454	0.301321	0.472337
Brunei Darussalam	2021	Age-standardized	Both	Inflammatory bowel disease	Deaths per 100,000	0.711412	0.517854	0.977605
Bhutan	2021	Age-standardized	Both	Inflammatory bowel disease	Deaths per 100,000	0.472457	0.300586	0.787275
Botswana	2021	Age-standardized	Both	Inflammatory bowel disease	Deaths per 100,000	0.359918	0.257378	0.477412
Central African Republic	2021	Age-standardized	Both	Inflammatory bowel disease	Deaths per 100,000	0.424834	0.278835	0.575012
Canada	2021	Age-standardized	Both	Inflammatory bowel disease	Deaths per 100,000	0.537487	0.476093	0.588509
Switzerland	2021	Age-standardized	Both	Inflammatory bowel disease	Deaths per 100,000	0.549298	0.4613	0.609376
Chile	2021	Age-standardized	Both	Inflammatory bowel disease	Deaths per 100,000	0.232539	0.207543	0.252992
C么te d'Ivoire	2021	Age-standardized	Both	Inflammatory bowel disease	Deaths per 100,000	0.860227	0.554052	1.2227
Cameroon	2021	Age-standardized	Both	Inflammatory bowel disease	Deaths per 100,000	0.779037	0.506412	1.1603
Democratic Republic of the Congo	2021	Age-standardized	Both	Inflammatory bowel disease	Deaths per 100,000	0.390426	0.24424	0.599158
Congo	2021	Age-standardized	Both	Inflammatory bowel disease	Deaths per 100,000	0.441276	0.28312	0.638244
Cook Islands	2021	Age-standardized	Both	Inflammatory bowel disease	Deaths per 100,000	0.736798	0.455651	1.0339
Colombia	2021	Age-standardized	Both	Inflammatory bowel disease	Deaths per 100,000	0.250876	0.211568	0.294981
Comoros	2021	Age-standardized	Both	Inflammatory bowel disease	Deaths per 100,000	0.467089	0.274256	0.705997
Cabo Verde	2021	Age-standardized	Both	Inflammatory bowel disease	Deaths per 100,000	0.416957	0.285143	0.595692
Costa Rica	2021	Age-standardized	Both	Inflammatory bowel disease	Deaths per 100,000	0.169319	0.146382	0.190015
Cuba	2021	Age-standardized	Both	Inflammatory bowel disease	Deaths per 100,000	0.18287	0.155733	0.20987
Cyprus	2021	Age-standardized	Both	Inflammatory bowel disease	Deaths per 100,000	1.30578	0.93776	1.73439
Czechia	2021	Age-standardized	Both	Inflammatory bowel disease	Deaths per 100,000	0.469873	0.390159	0.564365
Germany	2021	Age-standardized	Both	Inflammatory bowel disease	Deaths per 100,000	1.91543	1.63249	2.10299
Djibouti	2021	Age-standardized	Both	Inflammatory bowel disease	Deaths per 100,000	0.433545	0.267372	0.677411
Dominica	2021	Age-standardized	Both	Inflammatory bowel disease	Deaths per 100,000	0.624039	0.477393	0.813563
Denmark	2021	Age-standardized	Both	Inflammatory bowel disease	Deaths per 100,000	0.503026	0.439382	0.551406
Dominican Republic	2021	Age-standardized	Both	Inflammatory bowel disease	Deaths per 100,000	0.182665	0.122764	0.265425
Algeria	2021	Age-standardized	Both	Inflammatory bowel disease	Deaths per 100,000	0.142744	0.0855389	0.286705
Ecuador	2021	Age-standardized	Both	Inflammatory bowel disease	Deaths per 100,000	0.115973	0.0948748	0.140935
Eritrea	2021	Age-standardized	Both	Inflammatory bowel disease	Deaths per 100,000	0.520138	0.36795	0.718257
Spain	2021	Age-standardized	Both	Inflammatory bowel disease	Deaths per 100,000	0.329187	0.282595	0.362436
Estonia	2021	Age-standardized	Both	Inflammatory bowel disease	Deaths per 100,000	0.225103	0.192342	0.256065
Ethiopia	2021	Age-standardized	Both	Inflammatory bowel disease	Deaths per 100,000	0.364069	0.207911	0.514236
Finland	2021	Age-standardized	Both	Inflammatory bowel disease	Deaths per 100,000	0.251278	0.215836	0.275037
Fiji	2021	Age-standardized	Both	Inflammatory bowel disease	Deaths per 100,000	0.214957	0.157513	0.290971
France	2021	Age-standardized	Both	Inflammatory bowel disease	Deaths per 100,000	1.37954	1.1689	1.54387
Micronesia (Federated States of)	2021	Age-standardized	Both	Inflammatory bowel disease	Deaths per 100,000	0.516388	0.342524	0.770466
Gabon	2021	Age-standardized	Both	Inflammatory bowel disease	Deaths per 100,000	0.355002	0.225658	0.501156
United Kingdom	2021	Age-standardized	Both	Inflammatory bowel disease	Deaths per 100,000	1.0829	0.958572	1.15193
Georgia	2021	Age-standardized	Both	Inflammatory bowel disease	Deaths per 100,000	0.307655	0.234098	0.39609
Ghana	2021	Age-standardized	Both	Inflammatory bowel disease	Deaths per 100,000	0.721146	0.490852	1.00968
Guinea	2021	Age-standardized	Both	Inflammatory bowel disease	Deaths per 100,000	0.844389	0.538462	1.239
Gambia	2021	Age-standardized	Both	Inflammatory bowel disease	Deaths per 100,000	1.17452	0.770506	1.7511
Guinea-Bissau	2021	Age-standardized	Both	Inflammatory bowel disease	Deaths per 100,000	1.184	0.795175	1.68667
Equatorial Guinea	2021	Age-standardized	Both	Inflammatory bowel disease	Deaths per 100,000	0.386211	0.230968	0.590637
Greece	2021	Age-standardized	Both	Inflammatory bowel disease	Deaths per 100,000	0.254808	0.218962	0.279585
Grenada	2021	Age-standardized	Both	Inflammatory bowel disease	Deaths per 100,000	0.901681	0.778213	1.03268
Greenland	2021	Age-standardized	Both	Inflammatory bowel disease	Deaths per 100,000	0.647181	0.249363	1.00756
Guatemala	2021	Age-standardized	Both	Inflammatory bowel disease	Deaths per 100,000	0.241161	0.207365	0.275686
Guam	2021	Age-standardized	Both	Inflammatory bowel disease	Deaths per 100,000	0.0671237	0.0520297	0.100877
Guyana	2021	Age-standardized	Both	Inflammatory bowel disease	Deaths per 100,000	1.06221	0.808675	1.33758
Honduras	2021	Age-standardized	Both	Inflammatory bowel disease	Deaths per 100,000	0.468007	0.30694	0.701444
Croatia	2021	Age-standardized	Both	Inflammatory bowel disease	Deaths per 100,000	0.349928	0.298964	0.409065
Haiti	2021	Age-standardized	Both	Inflammatory bowel disease	Deaths per 100,000	0.968387	0.554097	1.52048
Hungary	2021	Age-standardized	Both	Inflammatory bowel disease	Deaths per 100,000	0.549761	0.462999	0.65079
Indonesia	2021	Age-standardized	Both	Inflammatory bowel disease	Deaths per 100,000	0.389613	0.265054	0.491781
India	2021	Age-standardized	Both	Inflammatory bowel disease	Deaths per 100,000	0.327121	0.218282	0.457071
Ireland	2021	Age-standardized	Both	Inflammatory bowel disease	Deaths per 100,000	0.7098	0.590019	0.827841
Iran (Islamic Republic of)	2021	Age-standardized	Both	Inflammatory bowel disease	Deaths per 100,000	0.121588	0.0533592	0.165401
Iraq	2021	Age-standardized	Both	Inflammatory bowel disease	Deaths per 100,000	0.295196	0.216487	0.426879
Iceland	2021	Age-standardized	Both	Inflammatory bowel disease	Deaths per 100,000	0.769116	0.649277	0.870286
Israel	2021	Age-standardized	Both	Inflammatory bowel disease	Deaths per 100,000	0.382526	0.320803	0.426311
Italy	2021	Age-standardized	Both	Inflammatory bowel disease	Deaths per 100,000	0.896692	0.755945	0.998127
Jamaica	2021	Age-standardized	Both	Inflammatory bowel disease	Deaths per 100,000	0.275109	0.207406	0.35703
Jordan	2021	Age-standardized	Both	Inflammatory bowel disease	Deaths per 100,000	0.242253	0.16454	0.318556
Japan	2021	Age-standardized	Both	Inflammatory bowel disease	Deaths per 100,000	0.0979949	0.0857562	0.105361
Kazakhstan	2021	Age-standardized	Both	Inflammatory bowel disease	Deaths per 100,000	0.47857	0.37004	0.618517
Kenya	2021	Age-standardized	Both	Inflammatory bowel disease	Deaths per 100,000	0.467497	0.260699	0.750122
Kyrgyzstan	2021	Age-standardized	Both	Inflammatory bowel disease	Deaths per 100,000	0.201514	0.155755	0.250975
Cambodia	2021	Age-standardized	Both	Inflammatory bowel disease	Deaths per 100,000	0.391969	0.236156	0.570604
Kiribati	2021	Age-standardized	Both	Inflammatory bowel disease	Deaths per 100,000	0.444019	0.290693	0.637455
Saint Kitts and Nevis	2021	Age-standardized	Both	Inflammatory bowel disease	Deaths per 100,000	0.956224	0.75827	1.12869
Republic of Korea	2021	Age-standardized	Both	Inflammatory bowel disease	Deaths per 100,000	0.270502	0.174434	0.514403
Kuwait	2021	Age-standardized	Both	Inflammatory bowel disease	Deaths per 100,000	0.160083	0.132994	0.192525
Lao People's Democratic Republic	2021	Age-standardized	Both	Inflammatory bowel disease	Deaths per 100,000	0.207238	0.107511	0.326465
Lebanon	2021	Age-standardized	Both	Inflammatory bowel disease	Deaths per 100,000	0.425607	0.330882	0.547253
Liberia	2021	Age-standardized	Both	Inflammatory bowel disease	Deaths per 100,000	0.844548	0.433613	1.44689
Libya	2021	Age-standardized	Both	Inflammatory bowel disease	Deaths per 100,000	0.238395	0.100251	0.404055
Saint Lucia	2021	Age-standardized	Both	Inflammatory bowel disease	Deaths per 100,000	0.546015	0.443604	0.648488
Sri Lanka	2021	Age-standardized	Both	Inflammatory bowel disease	Deaths per 100,000	0.0284318	0.0190936	0.0424259
Lesotho	2021	Age-standardized	Both	Inflammatory bowel disease	Deaths per 100,000	0.476758	0.313996	0.702003
Lithuania	2021	Age-standardized	Both	Inflammatory bowel disease	Deaths per 100,000	0.240823	0.205082	0.275322
Luxembourg	2021	Age-standardized	Both	Inflammatory bowel disease	Deaths per 100,000	0.944024	0.811048	1.0613
Latvia	2021	Age-standardized	Both	Inflammatory bowel disease	Deaths per 100,000	0.299019	0.254439	0.341777
Morocco	2021	Age-standardized	Both	Inflammatory bowel disease	Deaths per 100,000	0.154941	0.0866477	0.323081
Monaco	2021	Age-standardized	Both	Inflammatory bowel disease	Deaths per 100,000	0.421684	0.303813	0.560085
Republic of Moldova	2021	Age-standardized	Both	Inflammatory bowel disease	Deaths per 100,000	0.293724	0.252	0.339851
Madagascar	2021	Age-standardized	Both	Inflammatory bowel disease	Deaths per 100,000	0.443262	0.238535	0.767867
Maldives	2021	Age-standardized	Both	Inflammatory bowel disease	Deaths per 100,000	0.156047	0.114996	0.20837
Mexico	2021	Age-standardized	Both	Inflammatory bowel disease	Deaths per 100,000	0.481142	0.429561	0.535171
Marshall Islands	2021	Age-standardized	Both	Inflammatory bowel disease	Deaths per 100,000	0.55126	0.358558	0.827323
North Macedonia	2021	Age-standardized	Both	Inflammatory bowel disease	Deaths per 100,000	0.167415	0.105438	0.243992
Mali	2021	Age-standardized	Both	Inflammatory bowel disease	Deaths per 100,000	1.13545	0.700359	1.75047
Malta	2021	Age-standardized	Both	Inflammatory bowel disease	Deaths per 100,000	0.577778	0.490467	0.655598
Myanmar	2021	Age-standardized	Both	Inflammatory bowel disease	Deaths per 100,000	0.178698	0.118084	0.265082
Montenegro	2021	Age-standardized	Both	Inflammatory bowel disease	Deaths per 100,000	0.242687	0.156642	0.352437
Mongolia	2021	Age-standardized	Both	Inflammatory bowel disease	Deaths per 100,000	0.367511	0.221756	0.581999
Northern Mariana Islands	2021	Age-standardized	Both	Inflammatory bowel disease	Deaths per 100,000	0.497117	0.355702	0.765757
Mozambique	2021	Age-standardized	Both	Inflammatory bowel disease	Deaths per 100,000	0.526033	0.353858	0.759202
Mauritania	2021	Age-standardized	Both	Inflammatory bowel disease	Deaths per 100,000	0.849909	0.469096	1.43121
Mauritius	2021	Age-standardized	Both	Inflammatory bowel disease	Deaths per 100,000	0.378749	0.339069	0.411359
Malawi	2021	Age-standardized	Both	Inflammatory bowel disease	Deaths per 100,000	0.451723	0.285952	0.632487
Malaysia	2021	Age-standardized	Both	Inflammatory bowel disease	Deaths per 100,000	0.0706542	0.0563777	0.0925326
Namibia	2021	Age-standardized	Both	Inflammatory bowel disease	Deaths per 100,000	0.490092	0.327841	0.71965
Niger	2021	Age-standardized	Both	Inflammatory bowel disease	Deaths per 100,000	0.882629	0.445888	1.68823
Nigeria	2021	Age-standardized	Both	Inflammatory bowel disease	Deaths per 100,000	0.666643	0.388761	0.994138
Nicaragua	2021	Age-standardized	Both	Inflammatory bowel disease	Deaths per 100,000	0.140196	0.10001	0.177401
Niue	2021	Age-standardized	Both	Inflammatory bowel disease	Deaths per 100,000	0.442252	0.320046	0.60951
Netherlands	2021	Age-standardized	Both	Inflammatory bowel disease	Deaths per 100,000	2.21187	1.84678	2.4287
Norway	2021	Age-standardized	Both	Inflammatory bowel disease	Deaths per 100,000	0.28977	0.250606	0.311554
Nepal	2021	Age-standardized	Both	Inflammatory bowel disease	Deaths per 100,000	0.399119	0.260715	0.575018
Nauru	2021	Age-standardized	Both	Inflammatory bowel disease	Deaths per 100,000	0.479162	0.195573	0.826212
New Zealand	2021	Age-standardized	Both	Inflammatory bowel disease	Deaths per 100,000	0.327189	0.275816	0.364919
Oman	2021	Age-standardized	Both	Inflammatory bowel disease	Deaths per 100,000	0.109621	0.0582133	0.228396
Pakistan	2021	Age-standardized	Both	Inflammatory bowel disease	Deaths per 100,000	0.406923	0.245619	0.558028
Panama	2021	Age-standardized	Both	Inflammatory bowel disease	Deaths per 100,000	0.586721	0.461278	0.695415
Peru	2021	Age-standardized	Both	Inflammatory bowel disease	Deaths per 100,000	0.151683	0.108896	0.207993
Philippines	2021	Age-standardized	Both	Inflammatory bowel disease	Deaths per 100,000	0.185295	0.147219	0.231707
Palau	2021	Age-standardized	Both	Inflammatory bowel disease	Deaths per 100,000	0.48274	0.320499	0.676797
Papua New Guinea	2021	Age-standardized	Both	Inflammatory bowel disease	Deaths per 100,000	0.21894	0.128611	0.337858
Poland	2021	Age-standardized	Both	Inflammatory bowel disease	Deaths per 100,000	0.447457	0.402393	0.487359
Puerto Rico	2021	Age-standardized	Both	Inflammatory bowel disease	Deaths per 100,000	0.272773	0.224408	0.323366
Democratic People's Republic of Korea	2021	Age-standardized	Both	Inflammatory bowel disease	Deaths per 100,000	0.464491	0.306105	0.707915
Portugal	2021	Age-standardized	Both	Inflammatory bowel disease	Deaths per 100,000	0.920733	0.782838	1.0208
Paraguay	2021	Age-standardized	Both	Inflammatory bowel disease	Deaths per 100,000	0.168485	0.120342	0.221521
Palestine	2021	Age-standardized	Both	Inflammatory bowel disease	Deaths per 100,000	0.551637	0.429711	0.723291
Qatar	2021	Age-standardized	Both	Inflammatory bowel disease	Deaths per 100,000	0.419382	0.287026	0.573206
Romania	2021	Age-standardized	Both	Inflammatory bowel disease	Deaths per 100,000	0.146048	0.122667	0.173756
Russian Federation	2021	Age-standardized	Both	Inflammatory bowel disease	Deaths per 100,000	0.644659	0.591502	0.696116
Rwanda	2021	Age-standardized	Both	Inflammatory bowel disease	Deaths per 100,000	0.471712	0.251128	0.862518
Saudi Arabia	2021	Age-standardized	Both	Inflammatory bowel disease	Deaths per 100,000	0.0967974	0.0609583	0.147582
Senegal	2021	Age-standardized	Both	Inflammatory bowel disease	Deaths per 100,000	0.924401	0.574269	1.33863
Singapore	2021	Age-standardized	Both	Inflammatory bowel disease	Deaths per 100,000	0.0258213	0.0223788	0.0283123
Solomon Islands	2021	Age-standardized	Both	Inflammatory bowel disease	Deaths per 100,000	0.280109	0.192312	0.388
Sierra Leone	2021	Age-standardized	Both	Inflammatory bowel disease	Deaths per 100,000	0.839866	0.517602	1.2433
El Salvador	2021	Age-standardized	Both	Inflammatory bowel disease	Deaths per 100,000	0.19418	0.145769	0.263221
San Marino	2021	Age-standardized	Both	Inflammatory bowel disease	Deaths per 100,000	0.202775	0.124456	0.311117
Somalia	2021	Age-standardized	Both	Inflammatory bowel disease	Deaths per 100,000	0.377549	0.231342	0.556312
Serbia	2021	Age-standardized	Both	Inflammatory bowel disease	Deaths per 100,000	0.601208	0.43495	0.770268
South Sudan	2021	Age-standardized	Both	Inflammatory bowel disease	Deaths per 100,000	0.471396	0.294811	0.694732
Sao Tome and Principe	2021	Age-standardized	Both	Inflammatory bowel disease	Deaths per 100,000	0.72711	0.439517	1.13546
Suriname	2021	Age-standardized	Both	Inflammatory bowel disease	Deaths per 100,000	0.592945	0.422479	0.807423
Slovakia	2021	Age-standardized	Both	Inflammatory bowel disease	Deaths per 100,000	0.563874	0.378951	0.723804
Slovenia	2021	Age-standardized	Both	Inflammatory bowel disease	Deaths per 100,000	0.339383	0.289365	0.383582
Sweden	2021	Age-standardized	Both	Inflammatory bowel disease	Deaths per 100,000	0.322598	0.27	0.363444
Eswatini	2021	Age-standardized	Both	Inflammatory bowel disease	Deaths per 100,000	0.457089	0.297662	0.678171
Seychelles	2021	Age-standardized	Both	Inflammatory bowel disease	Deaths per 100,000	0.173051	0.117148	0.228039
Syrian Arab Republic	2021	Age-standardized	Both	Inflammatory bowel disease	Deaths per 100,000	0.315665	0.219761	0.445614
Chad	2021	Age-standardized	Both	Inflammatory bowel disease	Deaths per 100,000	0.943702	0.555887	1.54727
Togo	2021	Age-standardized	Both	Inflammatory bowel disease	Deaths per 100,000	1.04963	0.660372	1.49965
Thailand	2021	Age-standardized	Both	Inflammatory bowel disease	Deaths per 100,000	0.106031	0.0718118	0.143709
Tajikistan	2021	Age-standardized	Both	Inflammatory bowel disease	Deaths per 100,000	0.303306	0.174708	0.516937
Tokelau	2021	Age-standardized	Both	Inflammatory bowel disease	Deaths per 100,000	0.508899	0.316289	0.758592
Turkmenistan	2021	Age-standardized	Both	Inflammatory bowel disease	Deaths per 100,000	0.332678	0.225565	0.499242
Timor-Leste	2021	Age-standardized	Both	Inflammatory bowel disease	Deaths per 100,000	0.265563	0.128473	0.530988
Tonga	2021	Age-standardized	Both	Inflammatory bowel disease	Deaths per 100,000	0.686304	0.453097	1.04568
Trinidad and Tobago	2021	Age-standardized	Both	Inflammatory bowel disease	Deaths per 100,000	0.319707	0.244597	0.406578
Tunisia	2021	Age-standardized	Both	Inflammatory bowel disease	Deaths per 100,000	0.118673	0.0692212	0.232113
T眉rkiye	2021	Age-standardized	Both	Inflammatory bowel disease	Deaths per 100,000	0.416752	0.307324	0.538247
Tuvalu	2021	Age-standardized	Both	Inflammatory bowel disease	Deaths per 100,000	0.542053	0.371413	0.848225
Taiwan (Province of China)	2021	Age-standardized	Both	Inflammatory bowel disease	Deaths per 100,000	0.455445	0.38759	0.512621
United Republic of Tanzania	2021	Age-standardized	Both	Inflammatory bowel disease	Deaths per 100,000	0.41798	0.237917	0.674729
Uganda	2021	Age-standardized	Both	Inflammatory bowel disease	Deaths per 100,000	0.298653	0.194248	0.444297
Ukraine	2021	Age-standardized	Both	Inflammatory bowel disease	Deaths per 100,000	0.333263	0.25139	0.436556
Uruguay	2021	Age-standardized	Both	Inflammatory bowel disease	Deaths per 100,000	0.374915	0.341914	0.402978
United States of America	2021	Age-standardized	Both	Inflammatory bowel disease	Deaths per 100,000	1.02898	0.912485	1.0921
Uzbekistan	2021	Age-standardized	Both	Inflammatory bowel disease	Deaths per 100,000	0.240999	0.186584	0.298325
Saint Vincent and the Grenadines	2021	Age-standardized	Both	Inflammatory bowel disease	Deaths per 100,000	1.10115	0.965662	1.25282
Venezuela (Bolivarian Republic of)	2021	Age-standardized	Both	Inflammatory bowel disease	Deaths per 100,000	0.166687	0.120352	0.223323
United States Virgin Islands	2021	Age-standardized	Both	Inflammatory bowel disease	Deaths per 100,000	0.279556	0.179563	0.427815
Viet Nam	2021	Age-standardized	Both	Inflammatory bowel disease	Deaths per 100,000	0.172592	0.106756	0.235843
Vanuatu	2021	Age-standardized	Both	Inflammatory bowel disease	Deaths per 100,000	0.605092	0.366837	1.01199
Samoa	2021	Age-standardized	Both	Inflammatory bowel disease	Deaths per 100,000	0.453086	0.3031	0.692193
Yemen	2021	Age-standardized	Both	Inflammatory bowel disease	Deaths per 100,000	0.182641	0.0985055	0.326474
South Africa	2021	Age-standardized	Both	Inflammatory bowel disease	Deaths per 100,000	0.360112	0.270657	0.43111
Zambia	2021	Age-standardized	Both	Inflammatory bowel disease	Deaths per 100,000	0.449402	0.288352	0.644876
Zimbabwe	2021	Age-standardized	Both	Inflammatory bowel disease	Deaths per 100,000	0.452159	0.305047	0.68469
Egypt	2021	Age-standardized	Both	Inflammatory bowel disease	Deaths per 100,000	0.379211	0.275032	0.519589
Sudan	2021	Age-standardized	Both	Inflammatory bowel disease	Deaths per 100,000	0.175576	0.0927523	0.305552
China	2021	Age-standardized	Both	Inflammatory bowel disease	Deaths per 100,000	0.326793	0.254392	0.435277
