# Supplementary material for: Global and Chinese Burden of Inflammatory Bowel Disease From 1990 to 2021: A Systematic Analysis and Prediction of Disease Burden
Source: JGH Open. 2025 May 8;9(5):e70160. doi: 10.1002/jgh3.70160 (PMC12059552; doi:10.1002/jgh3.70160)
Supplement: Supplementary file 5 — Table S5. Raw data on IBD DALYs in 2021 from GBD 2021 for 204 countries worldwide (Age‐standardized). [file JGH3-9-e70160-s002.xlsx]

## Sheet: Sheet1
Location	Year	Age	Sex	Cause of death or injury	Measure	Value	Lower bound	Upper bound
Afghanistan	2021	Age-standardized	Both	Inflammatory bowel disease	DALYs per 100,000	11.5482	6.43119	23.5352
Angola	2021	Age-standardized	Both	Inflammatory bowel disease	DALYs per 100,000	11.6654	7.90194	16.4038
Albania	2021	Age-standardized	Both	Inflammatory bowel disease	DALYs per 100,000	23.4882	17.3629	31.3129
Andorra	2021	Age-standardized	Both	Inflammatory bowel disease	DALYs per 100,000	33.0295	24.7556	43.7371
United Arab Emirates	2021	Age-standardized	Both	Inflammatory bowel disease	DALYs per 100,000	10.027	7.59348	13.3496
Argentina	2021	Age-standardized	Both	Inflammatory bowel disease	DALYs per 100,000	12.5086	9.76304	15.8853
Armenia	2021	Age-standardized	Both	Inflammatory bowel disease	DALYs per 100,000	17.3676	13.9884	20.9279
American Samoa	2021	Age-standardized	Both	Inflammatory bowel disease	DALYs per 100,000	13.616	9.40711	25.2473
Antigua and Barbuda	2021	Age-standardized	Both	Inflammatory bowel disease	DALYs per 100,000	15.5544	13.4438	18.0129
Australia	2021	Age-standardized	Both	Inflammatory bowel disease	DALYs per 100,000	43.2678	33.1791	55.4362
Austria	2021	Age-standardized	Both	Inflammatory bowel disease	DALYs per 100,000	29.248	22.3498	38.1333
Azerbaijan	2021	Age-standardized	Both	Inflammatory bowel disease	DALYs per 100,000	12.664	9.3308	17.4165
Burundi	2021	Age-standardized	Both	Inflammatory bowel disease	DALYs per 100,000	12.2242	7.93449	19.3906
Belgium	2021	Age-standardized	Both	Inflammatory bowel disease	DALYs per 100,000	31.64	25.3524	39.4238
Benin	2021	Age-standardized	Both	Inflammatory bowel disease	DALYs per 100,000	32.4681	19.5776	50.6451
Burkina Faso	2021	Age-standardized	Both	Inflammatory bowel disease	DALYs per 100,000	31.6742	18.5434	48.2437
Bangladesh	2021	Age-standardized	Both	Inflammatory bowel disease	DALYs per 100,000	18.4022	13.511	24.0907
Bulgaria	2021	Age-standardized	Both	Inflammatory bowel disease	DALYs per 100,000	15.4166	11.9733	19.5428
Bahrain	2021	Age-standardized	Both	Inflammatory bowel disease	DALYs per 100,000	8.39825	5.87749	12.2552
Bahamas	2021	Age-standardized	Both	Inflammatory bowel disease	DALYs per 100,000	14.8624	12.1631	18.2152
Bosnia and Herzegovina	2021	Age-standardized	Both	Inflammatory bowel disease	DALYs per 100,000	18.6575	13.9134	24.2277
Belarus	2021	Age-standardized	Both	Inflammatory bowel disease	DALYs per 100,000	16.3711	13.3902	20.308
Belize	2021	Age-standardized	Both	Inflammatory bowel disease	DALYs per 100,000	16.6349	14.2385	19.099
Bermuda	2021	Age-standardized	Both	Inflammatory bowel disease	DALYs per 100,000	12.654	10.189	15.5909
Bolivia (Plurinational State of)	2021	Age-standardized	Both	Inflammatory bowel disease	DALYs per 100,000	7.63524	5.62424	10.3979
Brazil	2021	Age-standardized	Both	Inflammatory bowel disease	DALYs per 100,000	17.5065	16.136	18.9215
Barbados	2021	Age-standardized	Both	Inflammatory bowel disease	DALYs per 100,000	14.8806	12.1941	18.5379
Brunei Darussalam	2021	Age-standardized	Both	Inflammatory bowel disease	DALYs per 100,000	16.3268	12.8319	21.6609
Bhutan	2021	Age-standardized	Both	Inflammatory bowel disease	DALYs per 100,000	18.6741	13.2714	26.4091
Botswana	2021	Age-standardized	Both	Inflammatory bowel disease	DALYs per 100,000	12.3691	9.26628	15.8594
Central African Republic	2021	Age-standardized	Both	Inflammatory bowel disease	DALYs per 100,000	13.5723	8.81386	18.2012
Canada	2021	Age-standardized	Both	Inflammatory bowel disease	DALYs per 100,000	60.0463	43.4506	78.8675
Switzerland	2021	Age-standardized	Both	Inflammatory bowel disease	DALYs per 100,000	31.4808	23.3912	40.8917
Chile	2021	Age-standardized	Both	Inflammatory bowel disease	DALYs per 100,000	13.5016	10.6912	17.2164
C么te d'Ivoire	2021	Age-standardized	Both	Inflammatory bowel disease	DALYs per 100,000	33.3589	20.342	47.8122
Cameroon	2021	Age-standardized	Both	Inflammatory bowel disease	DALYs per 100,000	30.9023	20.2824	44.8118
Democratic Republic of the Congo	2021	Age-standardized	Both	Inflammatory bowel disease	DALYs per 100,000	12.7378	8.50314	18.8613
Congo	2021	Age-standardized	Both	Inflammatory bowel disease	DALYs per 100,000	14.4085	9.69679	20.3859
Cook Islands	2021	Age-standardized	Both	Inflammatory bowel disease	DALYs per 100,000	25.4593	16.0603	36.289
Colombia	2021	Age-standardized	Both	Inflammatory bowel disease	DALYs per 100,000	8.50349	7.19014	9.95236
Comoros	2021	Age-standardized	Both	Inflammatory bowel disease	DALYs per 100,000	14.8089	9.5664	21.1468
Cabo Verde	2021	Age-standardized	Both	Inflammatory bowel disease	DALYs per 100,000	18.0588	13.2882	24.084
Costa Rica	2021	Age-standardized	Both	Inflammatory bowel disease	DALYs per 100,000	5.37992	4.69677	6.06678
Cuba	2021	Age-standardized	Both	Inflammatory bowel disease	DALYs per 100,000	9.54389	7.71208	11.7686
Cyprus	2021	Age-standardized	Both	Inflammatory bowel disease	DALYs per 100,000	36.5694	28.9228	46.0767
Czechia	2021	Age-standardized	Both	Inflammatory bowel disease	DALYs per 100,000	41.4232	30.8345	54.2437
Germany	2021	Age-standardized	Both	Inflammatory bowel disease	DALYs per 100,000	70.0628	57.0546	84.98
Djibouti	2021	Age-standardized	Both	Inflammatory bowel disease	DALYs per 100,000	13.6682	9.08597	19.9491
Dominica	2021	Age-standardized	Both	Inflammatory bowel disease	DALYs per 100,000	22.2202	17.5918	28.418
Denmark	2021	Age-standardized	Both	Inflammatory bowel disease	DALYs per 100,000	35.7364	26.0995	46.0777
Dominican Republic	2021	Age-standardized	Both	Inflammatory bowel disease	DALYs per 100,000	9.633	7.2627	12.3944
Algeria	2021	Age-standardized	Both	Inflammatory bowel disease	DALYs per 100,000	9.25174	6.29241	13.5073
Ecuador	2021	Age-standardized	Both	Inflammatory bowel disease	DALYs per 100,000	5.15913	4.22927	6.27342
Eritrea	2021	Age-standardized	Both	Inflammatory bowel disease	DALYs per 100,000	16.2438	11.8587	21.983
Spain	2021	Age-standardized	Both	Inflammatory bowel disease	DALYs per 100,000	22.6808	17.0329	29.4926
Estonia	2021	Age-standardized	Both	Inflammatory bowel disease	DALYs per 100,000	11.9424	9.54861	14.9724
Ethiopia	2021	Age-standardized	Both	Inflammatory bowel disease	DALYs per 100,000	11.2453	7.18663	15.2919
Finland	2021	Age-standardized	Both	Inflammatory bowel disease	DALYs per 100,000	32.0148	22.6865	42.5027
Fiji	2021	Age-standardized	Both	Inflammatory bowel disease	DALYs per 100,000	7.22206	5.45268	9.68988
France	2021	Age-standardized	Both	Inflammatory bowel disease	DALYs per 100,000	44.0202	37.1396	52.7791
Micronesia (Federated States of)	2021	Age-standardized	Both	Inflammatory bowel disease	DALYs per 100,000	16.9421	10.5891	26.8362
Gabon	2021	Age-standardized	Both	Inflammatory bowel disease	DALYs per 100,000	11.9669	8.41556	16.0951
United Kingdom	2021	Age-standardized	Both	Inflammatory bowel disease	DALYs per 100,000	42.1314	34.8243	50.8598
Georgia	2021	Age-standardized	Both	Inflammatory bowel disease	DALYs per 100,000	17.2683	13.2481	21.4895
Ghana	2021	Age-standardized	Both	Inflammatory bowel disease	DALYs per 100,000	29.1993	20.4297	41.019
Guinea	2021	Age-standardized	Both	Inflammatory bowel disease	DALYs per 100,000	32.8617	21.0625	46.9766
Gambia	2021	Age-standardized	Both	Inflammatory bowel disease	DALYs per 100,000	46.4325	30.756	68.2252
Guinea-Bissau	2021	Age-standardized	Both	Inflammatory bowel disease	DALYs per 100,000	48.2425	32.4601	67.558
Equatorial Guinea	2021	Age-standardized	Both	Inflammatory bowel disease	DALYs per 100,000	13.0747	8.4984	18.7989
Greece	2021	Age-standardized	Both	Inflammatory bowel disease	DALYs per 100,000	10.3247	8.25889	12.7174
Grenada	2021	Age-standardized	Both	Inflammatory bowel disease	DALYs per 100,000	28.5546	24.8358	32.5995
Greenland	2021	Age-standardized	Both	Inflammatory bowel disease	DALYs per 100,000	44.3962	31.7507	58.5825
Guatemala	2021	Age-standardized	Both	Inflammatory bowel disease	DALYs per 100,000	7.50154	6.55591	8.57407
Guam	2021	Age-standardized	Both	Inflammatory bowel disease	DALYs per 100,000	3.32934	2.68751	4.31747
Guyana	2021	Age-standardized	Both	Inflammatory bowel disease	DALYs per 100,000	36.7001	28.382	45.5836
Honduras	2021	Age-standardized	Both	Inflammatory bowel disease	DALYs per 100,000	13.3312	8.57475	19.7311
Croatia	2021	Age-standardized	Both	Inflammatory bowel disease	DALYs per 100,000	20.0945	15.5093	25.5441
Haiti	2021	Age-standardized	Both	Inflammatory bowel disease	DALYs per 100,000	30.8287	19.2658	46.0917
Hungary	2021	Age-standardized	Both	Inflammatory bowel disease	DALYs per 100,000	38.4501	29.6481	48.5974
Indonesia	2021	Age-standardized	Both	Inflammatory bowel disease	DALYs per 100,000	8.89765	6.26922	10.7782
India	2021	Age-standardized	Both	Inflammatory bowel disease	DALYs per 100,000	15.7809	12.0699	20.2095
Ireland	2021	Age-standardized	Both	Inflammatory bowel disease	DALYs per 100,000	37.7348	29.4123	47.6937
Iran (Islamic Republic of)	2021	Age-standardized	Both	Inflammatory bowel disease	DALYs per 100,000	7.98375	5.7347	10.6081
Iraq	2021	Age-standardized	Both	Inflammatory bowel disease	DALYs per 100,000	12.7913	9.90888	16.2639
Iceland	2021	Age-standardized	Both	Inflammatory bowel disease	DALYs per 100,000	44.117	34.5718	55.8114
Israel	2021	Age-standardized	Both	Inflammatory bowel disease	DALYs per 100,000	26.9452	20.2212	35.7999
Italy	2021	Age-standardized	Both	Inflammatory bowel disease	DALYs per 100,000	29.8391	25.2201	35.6863
Jamaica	2021	Age-standardized	Both	Inflammatory bowel disease	DALYs per 100,000	12.4297	9.944	15.5675
Jordan	2021	Age-standardized	Both	Inflammatory bowel disease	DALYs per 100,000	12.6252	9.67521	16.2616
Japan	2021	Age-standardized	Both	Inflammatory bowel disease	DALYs per 100,000	6.56733	5.14025	8.43647
Kazakhstan	2021	Age-standardized	Both	Inflammatory bowel disease	DALYs per 100,000	24.074	19.6837	30.1567
Kenya	2021	Age-standardized	Both	Inflammatory bowel disease	DALYs per 100,000	14.055	8.97667	21.1335
Kyrgyzstan	2021	Age-standardized	Both	Inflammatory bowel disease	DALYs per 100,000	14.3302	11.3128	18.2771
Cambodia	2021	Age-standardized	Both	Inflammatory bowel disease	DALYs per 100,000	10.2812	6.26092	14.5509
Kiribati	2021	Age-standardized	Both	Inflammatory bowel disease	DALYs per 100,000	14.6007	9.35152	22.1333
Saint Kitts and Nevis	2021	Age-standardized	Both	Inflammatory bowel disease	DALYs per 100,000	28.4207	23.4247	33.5777
Republic of Korea	2021	Age-standardized	Both	Inflammatory bowel disease	DALYs per 100,000	13.9028	10.0299	18.5302
Kuwait	2021	Age-standardized	Both	Inflammatory bowel disease	DALYs per 100,000	9.96299	7.62623	12.7189
Lao People's Democratic Republic	2021	Age-standardized	Both	Inflammatory bowel disease	DALYs per 100,000	5.86468	3.48949	8.70793
Lebanon	2021	Age-standardized	Both	Inflammatory bowel disease	DALYs per 100,000	24.2076	18.6668	30.6185
Liberia	2021	Age-standardized	Both	Inflammatory bowel disease	DALYs per 100,000	31.826	17.3041	51.5198
Libya	2021	Age-standardized	Both	Inflammatory bowel disease	DALYs per 100,000	10.4214	6.8068	15.0812
Saint Lucia	2021	Age-standardized	Both	Inflammatory bowel disease	DALYs per 100,000	18.7104	15.6243	22.1752
Sri Lanka	2021	Age-standardized	Both	Inflammatory bowel disease	DALYs per 100,000	2.05101	1.49551	2.7263
Lesotho	2021	Age-standardized	Both	Inflammatory bowel disease	DALYs per 100,000	15.2524	10.6654	20.8548
Lithuania	2021	Age-standardized	Both	Inflammatory bowel disease	DALYs per 100,000	14.0197	10.9165	17.4491
Luxembourg	2021	Age-standardized	Both	Inflammatory bowel disease	DALYs per 100,000	38.8559	30.5131	48.9143
Latvia	2021	Age-standardized	Both	Inflammatory bowel disease	DALYs per 100,000	14.12	11.2806	17.3995
Morocco	2021	Age-standardized	Both	Inflammatory bowel disease	DALYs per 100,000	8.87068	5.97745	13.2996
Monaco	2021	Age-standardized	Both	Inflammatory bowel disease	DALYs per 100,000	31.4441	23.6436	41.3181
Republic of Moldova	2021	Age-standardized	Both	Inflammatory bowel disease	DALYs per 100,000	13.1734	10.8102	15.8845
Madagascar	2021	Age-standardized	Both	Inflammatory bowel disease	DALYs per 100,000	14.2348	8.74887	22.6538
Maldives	2021	Age-standardized	Both	Inflammatory bowel disease	DALYs per 100,000	4.35187	3.27304	5.60475
Mexico	2021	Age-standardized	Both	Inflammatory bowel disease	DALYs per 100,000	12.7812	11.4202	14.246
Marshall Islands	2021	Age-standardized	Both	Inflammatory bowel disease	DALYs per 100,000	16.9328	10.4989	26.4738
North Macedonia	2021	Age-standardized	Both	Inflammatory bowel disease	DALYs per 100,000	13.7981	10.0487	18.5249
Mali	2021	Age-standardized	Both	Inflammatory bowel disease	DALYs per 100,000	44.5751	28.2286	65.8951
Malta	2021	Age-standardized	Both	Inflammatory bowel disease	DALYs per 100,000	25.7497	20.4362	32.5573
Myanmar	2021	Age-standardized	Both	Inflammatory bowel disease	DALYs per 100,000	6.55322	4.48249	9.49707
Montenegro	2021	Age-standardized	Both	Inflammatory bowel disease	DALYs per 100,000	17.0376	12.6302	22.4943
Mongolia	2021	Age-standardized	Both	Inflammatory bowel disease	DALYs per 100,000	17.4797	12.5215	23.6802
Northern Mariana Islands	2021	Age-standardized	Both	Inflammatory bowel disease	DALYs per 100,000	14.3241	10.5604	21.6513
Mozambique	2021	Age-standardized	Both	Inflammatory bowel disease	DALYs per 100,000	16.8405	11.7569	24.2786
Mauritania	2021	Age-standardized	Both	Inflammatory bowel disease	DALYs per 100,000	31.3407	19.2284	49.9436
Mauritius	2021	Age-standardized	Both	Inflammatory bowel disease	DALYs per 100,000	9.87108	9.01589	10.6833
Malawi	2021	Age-standardized	Both	Inflammatory bowel disease	DALYs per 100,000	14.4119	9.83975	19.573
Malaysia	2021	Age-standardized	Both	Inflammatory bowel disease	DALYs per 100,000	2.96552	2.38476	3.72578
Namibia	2021	Age-standardized	Both	Inflammatory bowel disease	DALYs per 100,000	15.7555	10.9178	22.4848
Niger	2021	Age-standardized	Both	Inflammatory bowel disease	DALYs per 100,000	32.8222	17.0379	56.1608
Nigeria	2021	Age-standardized	Both	Inflammatory bowel disease	DALYs per 100,000	25.991	14.7334	39.2966
Nicaragua	2021	Age-standardized	Both	Inflammatory bowel disease	DALYs per 100,000	4.53953	3.39381	5.60456
Niue	2021	Age-standardized	Both	Inflammatory bowel disease	DALYs per 100,000	14.9997	10.1545	21.4819
Netherlands	2021	Age-standardized	Both	Inflammatory bowel disease	DALYs per 100,000	74.9607	60.106	91.4809
Norway	2021	Age-standardized	Both	Inflammatory bowel disease	DALYs per 100,000	40.0891	28.6666	53.7373
Nepal	2021	Age-standardized	Both	Inflammatory bowel disease	DALYs per 100,000	17.041	12.7423	22.3443
Nauru	2021	Age-standardized	Both	Inflammatory bowel disease	DALYs per 100,000	15.2917	6.17372	27.8286
New Zealand	2021	Age-standardized	Both	Inflammatory bowel disease	DALYs per 100,000	33.657	23.8557	44.8137
Oman	2021	Age-standardized	Both	Inflammatory bowel disease	DALYs per 100,000	8.47439	5.92262	12.0227
Pakistan	2021	Age-standardized	Both	Inflammatory bowel disease	DALYs per 100,000	16.2615	12.0165	21.647
Panama	2021	Age-standardized	Both	Inflammatory bowel disease	DALYs per 100,000	16.7215	13.4716	19.7528
Peru	2021	Age-standardized	Both	Inflammatory bowel disease	DALYs per 100,000	6.51994	5.02546	8.64788
Philippines	2021	Age-standardized	Both	Inflammatory bowel disease	DALYs per 100,000	5.4219	4.5188	6.62005
Palau	2021	Age-standardized	Both	Inflammatory bowel disease	DALYs per 100,000	16.685	10.8195	25.151
Papua New Guinea	2021	Age-standardized	Both	Inflammatory bowel disease	DALYs per 100,000	7.58795	4.71706	11.4504
Poland	2021	Age-standardized	Both	Inflammatory bowel disease	DALYs per 100,000	15.2831	13.4324	17.3218
Puerto Rico	2021	Age-standardized	Both	Inflammatory bowel disease	DALYs per 100,000	12.1483	10.0738	14.9142
Democratic People's Republic of Korea	2021	Age-standardized	Both	Inflammatory bowel disease	DALYs per 100,000	10.8225	7.28196	16.2013
Portugal	2021	Age-standardized	Both	Inflammatory bowel disease	DALYs per 100,000	27.4398	23.0377	32.577
Paraguay	2021	Age-standardized	Both	Inflammatory bowel disease	DALYs per 100,000	6.59145	5.08407	8.31236
Palestine	2021	Age-standardized	Both	Inflammatory bowel disease	DALYs per 100,000	17.4397	14.2194	21.3163
Qatar	2021	Age-standardized	Both	Inflammatory bowel disease	DALYs per 100,000	14.9986	11.4492	19.6278
Romania	2021	Age-standardized	Both	Inflammatory bowel disease	DALYs per 100,000	6.6317	5.45274	7.95529
Russian Federation	2021	Age-standardized	Both	Inflammatory bowel disease	DALYs per 100,000	22.1368	19.841	24.8375
Rwanda	2021	Age-standardized	Both	Inflammatory bowel disease	DALYs per 100,000	14.4958	8.47979	24.9234
Saudi Arabia	2021	Age-standardized	Both	Inflammatory bowel disease	DALYs per 100,000	7.11188	5.26273	9.82854
Senegal	2021	Age-standardized	Both	Inflammatory bowel disease	DALYs per 100,000	35.8159	23.3721	50.8007
Singapore	2021	Age-standardized	Both	Inflammatory bowel disease	DALYs per 100,000	1.97163	1.45039	2.59615
Solomon Islands	2021	Age-standardized	Both	Inflammatory bowel disease	DALYs per 100,000	9.53683	6.62298	13.0919
Sierra Leone	2021	Age-standardized	Both	Inflammatory bowel disease	DALYs per 100,000	32.6792	19.8233	47.101
El Salvador	2021	Age-standardized	Both	Inflammatory bowel disease	DALYs per 100,000	6.28333	4.71048	8.0356
San Marino	2021	Age-standardized	Both	Inflammatory bowel disease	DALYs per 100,000	43.0089	29.1261	59.5192
Somalia	2021	Age-standardized	Both	Inflammatory bowel disease	DALYs per 100,000	11.9682	7.97249	17.0334
Serbia	2021	Age-standardized	Both	Inflammatory bowel disease	DALYs per 100,000	24.7625	19.422	31.239
South Sudan	2021	Age-standardized	Both	Inflammatory bowel disease	DALYs per 100,000	14.3665	10.1124	19.9868
Sao Tome and Principe	2021	Age-standardized	Both	Inflammatory bowel disease	DALYs per 100,000	27.076	17.2838	41.8352
Suriname	2021	Age-standardized	Both	Inflammatory bowel disease	DALYs per 100,000	21.6366	17.1668	28.1532
Slovakia	2021	Age-standardized	Both	Inflammatory bowel disease	DALYs per 100,000	24.8388	19.1162	31.4406
Slovenia	2021	Age-standardized	Both	Inflammatory bowel disease	DALYs per 100,000	22.7601	17.5443	29.2883
Sweden	2021	Age-standardized	Both	Inflammatory bowel disease	DALYs per 100,000	37.5978	26.8467	50.2958
Eswatini	2021	Age-standardized	Both	Inflammatory bowel disease	DALYs per 100,000	15.1503	10.32	21.5239
Seychelles	2021	Age-standardized	Both	Inflammatory bowel disease	DALYs per 100,000	4.92142	3.56756	6.24475
Syrian Arab Republic	2021	Age-standardized	Both	Inflammatory bowel disease	DALYs per 100,000	13.098	9.47709	17.0366
Chad	2021	Age-standardized	Both	Inflammatory bowel disease	DALYs per 100,000	35.706	20.9102	55.0273
Togo	2021	Age-standardized	Both	Inflammatory bowel disease	DALYs per 100,000	42.7788	27.1145	61.2202
Thailand	2021	Age-standardized	Both	Inflammatory bowel disease	DALYs per 100,000	3.59669	2.67771	4.60331
Tajikistan	2021	Age-standardized	Both	Inflammatory bowel disease	DALYs per 100,000	19.0494	12.5384	28.7511
Tokelau	2021	Age-standardized	Both	Inflammatory bowel disease	DALYs per 100,000	16.7391	10.6347	25.2565
Turkmenistan	2021	Age-standardized	Both	Inflammatory bowel disease	DALYs per 100,000	19.3207	14.2299	25.8971
Timor-Leste	2021	Age-standardized	Both	Inflammatory bowel disease	DALYs per 100,000	7.25343	4.06366	13.2858
Tonga	2021	Age-standardized	Both	Inflammatory bowel disease	DALYs per 100,000	21.2962	14.005	32.8228
Trinidad and Tobago	2021	Age-standardized	Both	Inflammatory bowel disease	DALYs per 100,000	14.5507	11.7121	17.9307
Tunisia	2021	Age-standardized	Both	Inflammatory bowel disease	DALYs per 100,000	8.80929	6.19287	12.2242
T眉rkiye	2021	Age-standardized	Both	Inflammatory bowel disease	DALYs per 100,000	15.7513	12.6454	19.3054
Tuvalu	2021	Age-standardized	Both	Inflammatory bowel disease	DALYs per 100,000	17.7866	12.1652	28.6533
Taiwan (Province of China)	2021	Age-standardized	Both	Inflammatory bowel disease	DALYs per 100,000	9.14161	8.04298	10.1585
United Republic of Tanzania	2021	Age-standardized	Both	Inflammatory bowel disease	DALYs per 100,000	13.9114	8.62654	20.7885
Uganda	2021	Age-standardized	Both	Inflammatory bowel disease	DALYs per 100,000	10.0138	7.07744	14.3695
Ukraine	2021	Age-standardized	Both	Inflammatory bowel disease	DALYs per 100,000	16.2038	12.5339	20.0485
Uruguay	2021	Age-standardized	Both	Inflammatory bowel disease	DALYs per 100,000	16.7453	14.0578	20.1007
United States of America	2021	Age-standardized	Both	Inflammatory bowel disease	DALYs per 100,000	48.457	39.9844	58.6975
Uzbekistan	2021	Age-standardized	Both	Inflammatory bowel disease	DALYs per 100,000	15.6001	12.4133	18.9623
Saint Vincent and the Grenadines	2021	Age-standardized	Both	Inflammatory bowel disease	DALYs per 100,000	34.9399	30.4702	39.8812
Venezuela (Bolivarian Republic of)	2021	Age-standardized	Both	Inflammatory bowel disease	DALYs per 100,000	5.90484	4.46542	7.48609
United States Virgin Islands	2021	Age-standardized	Both	Inflammatory bowel disease	DALYs per 100,000	13.8881	9.74184	19.5933
Viet Nam	2021	Age-standardized	Both	Inflammatory bowel disease	DALYs per 100,000	4.75551	3.24212	6.2105
Vanuatu	2021	Age-standardized	Both	Inflammatory bowel disease	DALYs per 100,000	19.2819	12.3648	29.5785
Samoa	2021	Age-standardized	Both	Inflammatory bowel disease	DALYs per 100,000	14.2	9.30272	21.662
Yemen	2021	Age-standardized	Both	Inflammatory bowel disease	DALYs per 100,000	8.84226	5.97368	12.8415
South Africa	2021	Age-standardized	Both	Inflammatory bowel disease	DALYs per 100,000	12.7416	10.2676	15.1235
Zambia	2021	Age-standardized	Both	Inflammatory bowel disease	DALYs per 100,000	14.9426	10.1179	20.8013
Zimbabwe	2021	Age-standardized	Both	Inflammatory bowel disease	DALYs per 100,000	14.5842	10.3957	20.5822
Egypt	2021	Age-standardized	Both	Inflammatory bowel disease	DALYs per 100,000	15.442	12.0122	19.7916
Sudan	2021	Age-standardized	Both	Inflammatory bowel disease	DALYs per 100,000	9.53768	6.56607	13.7226
China	2021	Age-standardized	Both	Inflammatory bowel disease	DALYs per 100,000	7.68181	6.19935	9.57256
Institute for Health Metrics and Evaluation (IHME). GBD Compare Data Visualization. Global Burden of Disease (GBD) Study 2021. Seattle, WA: IHME, University of Washington, 2023. Available from http://vizhub.healthdata.org/gbd-compare. (Accessed 12/1/2024). For terms and conditions of use, please visit http://www.healthdata.org/about/terms-and-conditions
