# Supplementary material for: Global and Chinese Burden of Inflammatory Bowel Disease From 1990 to 2021: A Systematic Analysis and Prediction of Disease Burden
Source: JGH Open. 2025 May 8;9(5):e70160. doi: 10.1002/jgh3.70160 (PMC12059552; doi:10.1002/jgh3.70160)
Supplement: Supplementary file 6 — Table S6. Raw data on IBD incidence from 1990 to 2021 for the world, different SDI regions and China (Age‐standardized). [file JGH3-9-e70160-s005.xlsx]

## Sheet: Sheet1
Location	Year	Age	Sex	Cause of death or injury	Measure	Value	Lower bound	Upper bound
Low SDI	1990	Age-standardized	Both	Inflammatory bowel disease	New cases per 100,000	2.54451	2.19939	3.07425
Low SDI	1991	Age-standardized	Both	Inflammatory bowel disease	New cases per 100,000	2.55167	2.20464	3.08058
Low SDI	1992	Age-standardized	Both	Inflammatory bowel disease	New cases per 100,000	2.56015	2.21264	3.08228
Low SDI	1993	Age-standardized	Both	Inflammatory bowel disease	New cases per 100,000	2.5697	2.22274	3.08556
Low SDI	1994	Age-standardized	Both	Inflammatory bowel disease	New cases per 100,000	2.58101	2.23441	3.09311
Low SDI	1995	Age-standardized	Both	Inflammatory bowel disease	New cases per 100,000	2.59256	2.24331	3.10936
Low SDI	1996	Age-standardized	Both	Inflammatory bowel disease	New cases per 100,000	2.61102	2.26357	3.13243
Low SDI	1997	Age-standardized	Both	Inflammatory bowel disease	New cases per 100,000	2.64062	2.28924	3.1702
Low SDI	1998	Age-standardized	Both	Inflammatory bowel disease	New cases per 100,000	2.67417	2.3129	3.21156
Low SDI	1999	Age-standardized	Both	Inflammatory bowel disease	New cases per 100,000	2.70381	2.33566	3.24405
Low SDI	2000	Age-standardized	Both	Inflammatory bowel disease	New cases per 100,000	2.72118	2.35135	3.25992
Low SDI	2001	Age-standardized	Both	Inflammatory bowel disease	New cases per 100,000	2.72509	2.35279	3.26871
Low SDI	2002	Age-standardized	Both	Inflammatory bowel disease	New cases per 100,000	2.7226	2.35722	3.26072
Low SDI	2003	Age-standardized	Both	Inflammatory bowel disease	New cases per 100,000	2.71793	2.36009	3.25197
Low SDI	2004	Age-standardized	Both	Inflammatory bowel disease	New cases per 100,000	2.7153	2.36148	3.24202
Low SDI	2005	Age-standardized	Both	Inflammatory bowel disease	New cases per 100,000	2.71916	2.36591	3.24035
Low SDI	2006	Age-standardized	Both	Inflammatory bowel disease	New cases per 100,000	2.73911	2.38296	3.27498
Low SDI	2007	Age-standardized	Both	Inflammatory bowel disease	New cases per 100,000	2.77489	2.41142	3.33005
Low SDI	2008	Age-standardized	Both	Inflammatory bowel disease	New cases per 100,000	2.81633	2.44433	3.38159
Low SDI	2009	Age-standardized	Both	Inflammatory bowel disease	New cases per 100,000	2.85362	2.47607	3.43049
Low SDI	2010	Age-standardized	Both	Inflammatory bowel disease	New cases per 100,000	2.87709	2.49734	3.46391
Low SDI	2011	Age-standardized	Both	Inflammatory bowel disease	New cases per 100,000	2.89242	2.51384	3.47527
Low SDI	2012	Age-standardized	Both	Inflammatory bowel disease	New cases per 100,000	2.91041	2.52972	3.49212
Low SDI	2013	Age-standardized	Both	Inflammatory bowel disease	New cases per 100,000	2.92803	2.54539	3.51295
Low SDI	2014	Age-standardized	Both	Inflammatory bowel disease	New cases per 100,000	2.94312	2.56307	3.52681
Low SDI	2015	Age-standardized	Both	Inflammatory bowel disease	New cases per 100,000	2.95387	2.57768	3.53873
Low SDI	2016	Age-standardized	Both	Inflammatory bowel disease	New cases per 100,000	2.95751	2.5761	3.53773
Low SDI	2017	Age-standardized	Both	Inflammatory bowel disease	New cases per 100,000	2.95658	2.57085	3.53661
Low SDI	2018	Age-standardized	Both	Inflammatory bowel disease	New cases per 100,000	2.95625	2.5733	3.53021
Low SDI	2019	Age-standardized	Both	Inflammatory bowel disease	New cases per 100,000	2.96142	2.58103	3.53137
Low SDI	2020	Age-standardized	Both	Inflammatory bowel disease	New cases per 100,000	2.98985	2.60277	3.539
Low SDI	2021	Age-standardized	Both	Inflammatory bowel disease	New cases per 100,000	2.9882	2.59186	3.57255
Low-middle SDI	1990	Age-standardized	Both	Inflammatory bowel disease	New cases per 100,000	3.62423	3.1544	4.33494
Low-middle SDI	1991	Age-standardized	Both	Inflammatory bowel disease	New cases per 100,000	3.64916	3.17307	4.36301
Low-middle SDI	1992	Age-standardized	Both	Inflammatory bowel disease	New cases per 100,000	3.6768	3.19906	4.40304
Low-middle SDI	1993	Age-standardized	Both	Inflammatory bowel disease	New cases per 100,000	3.70601	3.219	4.4477
Low-middle SDI	1994	Age-standardized	Both	Inflammatory bowel disease	New cases per 100,000	3.73588	3.2405	4.48774
Low-middle SDI	1995	Age-standardized	Both	Inflammatory bowel disease	New cases per 100,000	3.76524	3.26482	4.5219
Low-middle SDI	1996	Age-standardized	Both	Inflammatory bowel disease	New cases per 100,000	3.81115	3.31128	4.58292
Low-middle SDI	1997	Age-standardized	Both	Inflammatory bowel disease	New cases per 100,000	3.87919	3.36984	4.66674
Low-middle SDI	1998	Age-standardized	Both	Inflammatory bowel disease	New cases per 100,000	3.95135	3.42893	4.74779
Low-middle SDI	1999	Age-standardized	Both	Inflammatory bowel disease	New cases per 100,000	4.01052	3.47919	4.81953
Low-middle SDI	2000	Age-standardized	Both	Inflammatory bowel disease	New cases per 100,000	4.03948	3.5002	4.85885
Low-middle SDI	2001	Age-standardized	Both	Inflammatory bowel disease	New cases per 100,000	4.03875	3.50525	4.85367
Low-middle SDI	2002	Age-standardized	Both	Inflammatory bowel disease	New cases per 100,000	4.02547	3.49597	4.83355
Low-middle SDI	2003	Age-standardized	Both	Inflammatory bowel disease	New cases per 100,000	4.00728	3.48119	4.80758
Low-middle SDI	2004	Age-standardized	Both	Inflammatory bowel disease	New cases per 100,000	3.99208	3.46679	4.78797
Low-middle SDI	2005	Age-standardized	Both	Inflammatory bowel disease	New cases per 100,000	3.98784	3.46085	4.78294
Low-middle SDI	2006	Age-standardized	Both	Inflammatory bowel disease	New cases per 100,000	4.00722	3.47966	4.80571
Low-middle SDI	2007	Age-standardized	Both	Inflammatory bowel disease	New cases per 100,000	4.04829	3.51535	4.85539
Low-middle SDI	2008	Age-standardized	Both	Inflammatory bowel disease	New cases per 100,000	4.09787	3.56273	4.91514
Low-middle SDI	2009	Age-standardized	Both	Inflammatory bowel disease	New cases per 100,000	4.14311	3.60539	4.9694
Low-middle SDI	2010	Age-standardized	Both	Inflammatory bowel disease	New cases per 100,000	4.17121	3.63116	5.00302
Low-middle SDI	2011	Age-standardized	Both	Inflammatory bowel disease	New cases per 100,000	4.19546	3.65211	5.03698
Low-middle SDI	2012	Age-standardized	Both	Inflammatory bowel disease	New cases per 100,000	4.23174	3.68077	5.08554
Low-middle SDI	2013	Age-standardized	Both	Inflammatory bowel disease	New cases per 100,000	4.27082	3.71147	5.14091
Low-middle SDI	2014	Age-standardized	Both	Inflammatory bowel disease	New cases per 100,000	4.30343	3.7362	5.18901
Low-middle SDI	2015	Age-standardized	Both	Inflammatory bowel disease	New cases per 100,000	4.32092	3.75072	5.21799
Low-middle SDI	2016	Age-standardized	Both	Inflammatory bowel disease	New cases per 100,000	4.31124	3.74121	5.19185
Low-middle SDI	2017	Age-standardized	Both	Inflammatory bowel disease	New cases per 100,000	4.28179	3.72683	5.14119
Low-middle SDI	2018	Age-standardized	Both	Inflammatory bowel disease	New cases per 100,000	4.25347	3.7074	5.1064
Low-middle SDI	2019	Age-standardized	Both	Inflammatory bowel disease	New cases per 100,000	4.24638	3.6972	5.09819
Low-middle SDI	2020	Age-standardized	Both	Inflammatory bowel disease	New cases per 100,000	4.28213	3.72536	5.11855
Low-middle SDI	2021	Age-standardized	Both	Inflammatory bowel disease	New cases per 100,000	4.26901	3.69956	5.12797
Middle SDI	1990	Age-standardized	Both	Inflammatory bowel disease	New cases per 100,000	1.57266	1.36299	1.89461
Middle SDI	1991	Age-standardized	Both	Inflammatory bowel disease	New cases per 100,000	1.59516	1.38499	1.9222
Middle SDI	1992	Age-standardized	Both	Inflammatory bowel disease	New cases per 100,000	1.62031	1.40782	1.95311
Middle SDI	1993	Age-standardized	Both	Inflammatory bowel disease	New cases per 100,000	1.64685	1.42961	1.98621
Middle SDI	1994	Age-standardized	Both	Inflammatory bowel disease	New cases per 100,000	1.67417	1.45182	2.02118
Middle SDI	1995	Age-standardized	Both	Inflammatory bowel disease	New cases per 100,000	1.70277	1.47618	2.05739
Middle SDI	1996	Age-standardized	Both	Inflammatory bowel disease	New cases per 100,000	1.74001	1.50674	2.09857
Middle SDI	1997	Age-standardized	Both	Inflammatory bowel disease	New cases per 100,000	1.78859	1.54777	2.15339
Middle SDI	1998	Age-standardized	Both	Inflammatory bowel disease	New cases per 100,000	1.84005	1.59126	2.21225
Middle SDI	1999	Age-standardized	Both	Inflammatory bowel disease	New cases per 100,000	1.88641	1.63265	2.26574
Middle SDI	2000	Age-standardized	Both	Inflammatory bowel disease	New cases per 100,000	1.92013	1.66043	2.30467
Middle SDI	2001	Age-standardized	Both	Inflammatory bowel disease	New cases per 100,000	1.9426	1.67915	2.3329
Middle SDI	2002	Age-standardized	Both	Inflammatory bowel disease	New cases per 100,000	1.96268	1.69575	2.35825
Middle SDI	2003	Age-standardized	Both	Inflammatory bowel disease	New cases per 100,000	1.98193	1.71156	2.38271
Middle SDI	2004	Age-standardized	Both	Inflammatory bowel disease	New cases per 100,000	2.00273	1.72845	2.40933
Middle SDI	2005	Age-standardized	Both	Inflammatory bowel disease	New cases per 100,000	2.02819	1.74973	2.44232
Middle SDI	2006	Age-standardized	Both	Inflammatory bowel disease	New cases per 100,000	2.07184	1.78873	2.49462
Middle SDI	2007	Age-standardized	Both	Inflammatory bowel disease	New cases per 100,000	2.13652	1.84299	2.57137
Middle SDI	2008	Age-standardized	Both	Inflammatory bowel disease	New cases per 100,000	2.20725	1.90365	2.65557
Middle SDI	2009	Age-standardized	Both	Inflammatory bowel disease	New cases per 100,000	2.26964	1.95678	2.73042
Middle SDI	2010	Age-standardized	Both	Inflammatory bowel disease	New cases per 100,000	2.31068	1.98878	2.78059
Middle SDI	2011	Age-standardized	Both	Inflammatory bowel disease	New cases per 100,000	2.34352	2.01668	2.82276
Middle SDI	2012	Age-standardized	Both	Inflammatory bowel disease	New cases per 100,000	2.3845	2.05073	2.87582
Middle SDI	2013	Age-standardized	Both	Inflammatory bowel disease	New cases per 100,000	2.42515	2.08462	2.92894
Middle SDI	2014	Age-standardized	Both	Inflammatory bowel disease	New cases per 100,000	2.4582	2.11293	2.97267
Middle SDI	2015	Age-standardized	Both	Inflammatory bowel disease	New cases per 100,000	2.47678	2.12684	2.99737
Middle SDI	2016	Age-standardized	Both	Inflammatory bowel disease	New cases per 100,000	2.45665	2.11082	2.97338
Middle SDI	2017	Age-standardized	Both	Inflammatory bowel disease	New cases per 100,000	2.40182	2.06778	2.90861
Middle SDI	2018	Age-standardized	Both	Inflammatory bowel disease	New cases per 100,000	2.34694	2.02471	2.84389
Middle SDI	2019	Age-standardized	Both	Inflammatory bowel disease	New cases per 100,000	2.32659	2.00675	2.81832
Middle SDI	2020	Age-standardized	Both	Inflammatory bowel disease	New cases per 100,000	2.3522	2.03079	2.84126
Middle SDI	2021	Age-standardized	Both	Inflammatory bowel disease	New cases per 100,000	2.36386	2.04013	2.85157
High-middle SDI	1990	Age-standardized	Both	Inflammatory bowel disease	New cases per 100,000	2.99774	2.63057	3.49638
High-middle SDI	1991	Age-standardized	Both	Inflammatory bowel disease	New cases per 100,000	3.02276	2.65508	3.52344
High-middle SDI	1992	Age-standardized	Both	Inflammatory bowel disease	New cases per 100,000	3.0477	2.6797	3.5518
High-middle SDI	1993	Age-standardized	Both	Inflammatory bowel disease	New cases per 100,000	3.06978	2.70039	3.57939
High-middle SDI	1994	Age-standardized	Both	Inflammatory bowel disease	New cases per 100,000	3.08533	2.71443	3.59693
High-middle SDI	1995	Age-standardized	Both	Inflammatory bowel disease	New cases per 100,000	3.09561	2.72379	3.60717
High-middle SDI	1996	Age-standardized	Both	Inflammatory bowel disease	New cases per 100,000	3.10604	2.7374	3.61482
High-middle SDI	1997	Age-standardized	Both	Inflammatory bowel disease	New cases per 100,000	3.12349	2.75809	3.62866
High-middle SDI	1998	Age-standardized	Both	Inflammatory bowel disease	New cases per 100,000	3.14301	2.78045	3.64464
High-middle SDI	1999	Age-standardized	Both	Inflammatory bowel disease	New cases per 100,000	3.15939	2.79534	3.65812
High-middle SDI	2000	Age-standardized	Both	Inflammatory bowel disease	New cases per 100,000	3.17073	2.80342	3.6696
High-middle SDI	2001	Age-standardized	Both	Inflammatory bowel disease	New cases per 100,000	3.18094	2.81744	3.68121
High-middle SDI	2002	Age-standardized	Both	Inflammatory bowel disease	New cases per 100,000	3.19834	2.83735	3.6983
High-middle SDI	2003	Age-standardized	Both	Inflammatory bowel disease	New cases per 100,000	3.221	2.86149	3.72308
High-middle SDI	2004	Age-standardized	Both	Inflammatory bowel disease	New cases per 100,000	3.24676	2.88709	3.75265
High-middle SDI	2005	Age-standardized	Both	Inflammatory bowel disease	New cases per 100,000	3.27533	2.91314	3.78558
High-middle SDI	2006	Age-standardized	Both	Inflammatory bowel disease	New cases per 100,000	3.33296	2.96428	3.84354
High-middle SDI	2007	Age-standardized	Both	Inflammatory bowel disease	New cases per 100,000	3.43086	3.05154	3.94494
High-middle SDI	2008	Age-standardized	Both	Inflammatory bowel disease	New cases per 100,000	3.53905	3.15028	4.0641
High-middle SDI	2009	Age-standardized	Both	Inflammatory bowel disease	New cases per 100,000	3.62662	3.23245	4.16527
High-middle SDI	2010	Age-standardized	Both	Inflammatory bowel disease	New cases per 100,000	3.66541	3.26782	4.21083
High-middle SDI	2011	Age-standardized	Both	Inflammatory bowel disease	New cases per 100,000	3.65204	3.2456	4.21196
High-middle SDI	2012	Age-standardized	Both	Inflammatory bowel disease	New cases per 100,000	3.61426	3.19226	4.19692
High-middle SDI	2013	Age-standardized	Both	Inflammatory bowel disease	New cases per 100,000	3.56733	3.12991	4.1812
High-middle SDI	2014	Age-standardized	Both	Inflammatory bowel disease	New cases per 100,000	3.52534	3.07574	4.1604
High-middle SDI	2015	Age-standardized	Both	Inflammatory bowel disease	New cases per 100,000	3.50183	3.0404	4.15955
High-middle SDI	2016	Age-standardized	Both	Inflammatory bowel disease	New cases per 100,000	3.46327	3.0057	4.117
High-middle SDI	2017	Age-standardized	Both	Inflammatory bowel disease	New cases per 100,000	3.39285	2.9405	4.0324
High-middle SDI	2018	Age-standardized	Both	Inflammatory bowel disease	New cases per 100,000	3.32442	2.87903	3.95088
High-middle SDI	2019	Age-standardized	Both	Inflammatory bowel disease	New cases per 100,000	3.29107	2.85023	3.91181
High-middle SDI	2020	Age-standardized	Both	Inflammatory bowel disease	New cases per 100,000	3.29316	2.85647	3.9079
High-middle SDI	2021	Age-standardized	Both	Inflammatory bowel disease	New cases per 100,000	3.28899	2.84347	3.90398
High SDI	1990	Age-standardized	Both	Inflammatory bowel disease	New cases per 100,000	10.646	9.46667	12.263
High SDI	1991	Age-standardized	Both	Inflammatory bowel disease	New cases per 100,000	10.6585	9.48011	12.2483
High SDI	1992	Age-standardized	Both	Inflammatory bowel disease	New cases per 100,000	10.6852	9.50355	12.2541
High SDI	1993	Age-standardized	Both	Inflammatory bowel disease	New cases per 100,000	10.7224	9.54164	12.2735
High SDI	1994	Age-standardized	Both	Inflammatory bowel disease	New cases per 100,000	10.7666	9.59123	12.3117
High SDI	1995	Age-standardized	Both	Inflammatory bowel disease	New cases per 100,000	10.8169	9.63919	12.3567
High SDI	1996	Age-standardized	Both	Inflammatory bowel disease	New cases per 100,000	10.91	9.72264	12.4536
High SDI	1997	Age-standardized	Both	Inflammatory bowel disease	New cases per 100,000	11.0579	9.85451	12.6136
High SDI	1998	Age-standardized	Both	Inflammatory bowel disease	New cases per 100,000	11.2191	10.0026	12.7931
High SDI	1999	Age-standardized	Both	Inflammatory bowel disease	New cases per 100,000	11.355	10.118	12.9549
High SDI	2000	Age-standardized	Both	Inflammatory bowel disease	New cases per 100,000	11.4255	10.186	13.0323
High SDI	2001	Age-standardized	Both	Inflammatory bowel disease	New cases per 100,000	11.4441	10.2048	13.0493
High SDI	2002	Age-standardized	Both	Inflammatory bowel disease	New cases per 100,000	11.4578	10.2062	13.0452
High SDI	2003	Age-standardized	Both	Inflammatory bowel disease	New cases per 100,000	11.4718	10.2066	13.0494
High SDI	2004	Age-standardized	Both	Inflammatory bowel disease	New cases per 100,000	11.4888	10.2212	13.0598
High SDI	2005	Age-standardized	Both	Inflammatory bowel disease	New cases per 100,000	11.5175	10.2479	13.089
High SDI	2006	Age-standardized	Both	Inflammatory bowel disease	New cases per 100,000	11.6434	10.3747	13.2011
High SDI	2007	Age-standardized	Both	Inflammatory bowel disease	New cases per 100,000	11.8887	10.6065	13.4461
High SDI	2008	Age-standardized	Both	Inflammatory bowel disease	New cases per 100,000	12.1621	10.8659	13.7269
High SDI	2009	Age-standardized	Both	Inflammatory bowel disease	New cases per 100,000	12.3842	11.0772	13.9587
High SDI	2010	Age-standardized	Both	Inflammatory bowel disease	New cases per 100,000	12.4787	11.1658	14.0564
High SDI	2011	Age-standardized	Both	Inflammatory bowel disease	New cases per 100,000	12.3853	11.0613	13.9842
High SDI	2012	Age-standardized	Both	Inflammatory bowel disease	New cases per 100,000	12.1675	10.8235	13.7901
High SDI	2013	Age-standardized	Both	Inflammatory bowel disease	New cases per 100,000	11.9072	10.5499	13.5669
High SDI	2014	Age-standardized	Both	Inflammatory bowel disease	New cases per 100,000	11.6857	10.3119	13.3864
High SDI	2015	Age-standardized	Both	Inflammatory bowel disease	New cases per 100,000	11.5876	10.1957	13.316
High SDI	2016	Age-standardized	Both	Inflammatory bowel disease	New cases per 100,000	11.5669	10.1767	13.3001
High SDI	2017	Age-standardized	Both	Inflammatory bowel disease	New cases per 100,000	11.5368	10.1386	13.3018
High SDI	2018	Age-standardized	Both	Inflammatory bowel disease	New cases per 100,000	11.5144	10.1072	13.3088
High SDI	2019	Age-standardized	Both	Inflammatory bowel disease	New cases per 100,000	11.5198	10.104	13.3449
High SDI	2020	Age-standardized	Both	Inflammatory bowel disease	New cases per 100,000	11.5368	10.0795	13.3567
High SDI	2021	Age-standardized	Both	Inflammatory bowel disease	New cases per 100,000	11.5866	10.1428	13.3794
Global	1990	Age-standardized	Both	Inflammatory bowel disease	New cases per 100,000	4.21729	3.72347	4.8787
Global	1991	Age-standardized	Both	Inflammatory bowel disease	New cases per 100,000	4.21643	3.72108	4.87578
Global	1992	Age-standardized	Both	Inflammatory bowel disease	New cases per 100,000	4.22111	3.72301	4.87993
Global	1993	Age-standardized	Both	Inflammatory bowel disease	New cases per 100,000	4.22869	3.72874	4.88701
Global	1994	Age-standardized	Both	Inflammatory bowel disease	New cases per 100,000	4.23755	3.73931	4.89628
Global	1995	Age-standardized	Both	Inflammatory bowel disease	New cases per 100,000	4.24895	3.75153	4.90835
Global	1996	Age-standardized	Both	Inflammatory bowel disease	New cases per 100,000	4.27464	3.77403	4.93616
Global	1997	Age-standardized	Both	Inflammatory bowel disease	New cases per 100,000	4.32071	3.81472	4.98847
Global	1998	Age-standardized	Both	Inflammatory bowel disease	New cases per 100,000	4.37109	3.85895	5.04541
Global	1999	Age-standardized	Both	Inflammatory bowel disease	New cases per 100,000	4.41082	3.89342	5.08852
Global	2000	Age-standardized	Both	Inflammatory bowel disease	New cases per 100,000	4.4277	3.90811	5.10585
Global	2001	Age-standardized	Both	Inflammatory bowel disease	New cases per 100,000	4.42362	3.90544	5.09741
Global	2002	Age-standardized	Both	Inflammatory bowel disease	New cases per 100,000	4.4157	3.89851	5.08423
Global	2003	Age-standardized	Both	Inflammatory bowel disease	New cases per 100,000	4.40697	3.89069	5.07134
Global	2004	Age-standardized	Both	Inflammatory bowel disease	New cases per 100,000	4.40109	3.88492	5.06355
Global	2005	Age-standardized	Both	Inflammatory bowel disease	New cases per 100,000	4.40397	3.88658	5.06754
Global	2006	Age-standardized	Both	Inflammatory bowel disease	New cases per 100,000	4.44288	3.92441	5.10612
Global	2007	Age-standardized	Both	Inflammatory bowel disease	New cases per 100,000	4.52422	3.9974	5.19354
Global	2008	Age-standardized	Both	Inflammatory bowel disease	New cases per 100,000	4.61686	4.07807	5.29628
Global	2009	Age-standardized	Both	Inflammatory bowel disease	New cases per 100,000	4.69126	4.14174	5.38203
Global	2010	Age-standardized	Both	Inflammatory bowel disease	New cases per 100,000	4.72191	4.16682	5.41778
Global	2011	Age-standardized	Both	Inflammatory bowel disease	New cases per 100,000	4.71271	4.1553	5.41607
Global	2012	Age-standardized	Both	Inflammatory bowel disease	New cases per 100,000	4.69156	4.13023	5.41062
Global	2013	Age-standardized	Both	Inflammatory bowel disease	New cases per 100,000	4.66508	4.09879	5.4038
Global	2014	Age-standardized	Both	Inflammatory bowel disease	New cases per 100,000	4.63996	4.06801	5.39877
Global	2015	Age-standardized	Both	Inflammatory bowel disease	New cases per 100,000	4.62322	4.04338	5.39243
Global	2016	Age-standardized	Both	Inflammatory bowel disease	New cases per 100,000	4.59058	4.00817	5.35586
Global	2017	Age-standardized	Both	Inflammatory bowel disease	New cases per 100,000	4.53337	3.95405	5.29064
Global	2018	Age-standardized	Both	Inflammatory bowel disease	New cases per 100,000	4.47719	3.90415	5.22354
Global	2019	Age-standardized	Both	Inflammatory bowel disease	New cases per 100,000	4.44776	3.87608	5.18548
Global	2020	Age-standardized	Both	Inflammatory bowel disease	New cases per 100,000	4.45304	3.87475	5.20574
Global	2021	Age-standardized	Both	Inflammatory bowel disease	New cases per 100,000	4.44835	3.86853	5.18663
China	1990	Age-standardized	Both	Inflammatory bowel disease	New cases per 100,000	0.741295	0.637361	0.895555
China	1991	Age-standardized	Both	Inflammatory bowel disease	New cases per 100,000	0.75088	0.645163	0.904741
China	1992	Age-standardized	Both	Inflammatory bowel disease	New cases per 100,000	0.764656	0.656676	0.920994
China	1993	Age-standardized	Both	Inflammatory bowel disease	New cases per 100,000	0.781983	0.671512	0.942906
China	1994	Age-standardized	Both	Inflammatory bowel disease	New cases per 100,000	0.8022	0.689044	0.967435
China	1995	Age-standardized	Both	Inflammatory bowel disease	New cases per 100,000	0.824541	0.708721	0.994713
China	1996	Age-standardized	Both	Inflammatory bowel disease	New cases per 100,000	0.856698	0.73626	1.03253
China	1997	Age-standardized	Both	Inflammatory bowel disease	New cases per 100,000	0.901342	0.773175	1.08531
China	1998	Age-standardized	Both	Inflammatory bowel disease	New cases per 100,000	0.950238	0.81342	1.14328
China	1999	Age-standardized	Both	Inflammatory bowel disease	New cases per 100,000	0.995157	0.851093	1.19814
China	2000	Age-standardized	Both	Inflammatory bowel disease	New cases per 100,000	1.02776	0.878928	1.23926
China	2001	Age-standardized	Both	Inflammatory bowel disease	New cases per 100,000	1.05108	0.899748	1.26939
China	2002	Age-standardized	Both	Inflammatory bowel disease	New cases per 100,000	1.07506	0.920993	1.30103
China	2003	Age-standardized	Both	Inflammatory bowel disease	New cases per 100,000	1.10177	0.944511	1.33444
China	2004	Age-standardized	Both	Inflammatory bowel disease	New cases per 100,000	1.13334	0.972301	1.37251
China	2005	Age-standardized	Both	Inflammatory bowel disease	New cases per 100,000	1.17184	1.00591	1.42049
China	2006	Age-standardized	Both	Inflammatory bowel disease	New cases per 100,000	1.25102	1.07464	1.50998
China	2007	Age-standardized	Both	Inflammatory bowel disease	New cases per 100,000	1.37973	1.1861	1.65606
China	2008	Age-standardized	Both	Inflammatory bowel disease	New cases per 100,000	1.52267	1.30892	1.81892
China	2009	Age-standardized	Both	Inflammatory bowel disease	New cases per 100,000	1.64442	1.41176	1.96639
China	2010	Age-standardized	Both	Inflammatory bowel disease	New cases per 100,000	1.70926	1.46581	2.03861
China	2011	Age-standardized	Both	Inflammatory bowel disease	New cases per 100,000	1.73354	1.4859	2.07123
China	2012	Age-standardized	Both	Inflammatory bowel disease	New cases per 100,000	1.7555	1.50377	2.09929
China	2013	Age-standardized	Both	Inflammatory bowel disease	New cases per 100,000	1.7721	1.51775	2.12208
China	2014	Age-standardized	Both	Inflammatory bowel disease	New cases per 100,000	1.78034	1.52469	2.14007
China	2015	Age-standardized	Both	Inflammatory bowel disease	New cases per 100,000	1.77718	1.52109	2.14733
China	2016	Age-standardized	Both	Inflammatory bowel disease	New cases per 100,000	1.71203	1.46632	2.07079
China	2017	Age-standardized	Both	Inflammatory bowel disease	New cases per 100,000	1.58082	1.355	1.9098
China	2018	Age-standardized	Both	Inflammatory bowel disease	New cases per 100,000	1.45041	1.24315	1.74763
China	2019	Age-standardized	Both	Inflammatory bowel disease	New cases per 100,000	1.38764	1.18919	1.66828
China	2020	Age-standardized	Both	Inflammatory bowel disease	New cases per 100,000	1.39417	1.19734	1.6693
China	2021	Age-standardized	Both	Inflammatory bowel disease	New cases per 100,000	1.40212	1.20769	1.68116
