# Supplementary material for: Global and Chinese Burden of Inflammatory Bowel Disease From 1990 to 2021: A Systematic Analysis and Prediction of Disease Burden
Source: JGH Open. 2025 May 8;9(5):e70160. doi: 10.1002/jgh3.70160 (PMC12059552; doi:10.1002/jgh3.70160)
Supplement: Supplementary file 7 — Table S7. Raw data on IBD prevalence from 1990 to 2021 for the world, different SDI regions and China (Age‐standardized). [file JGH3-9-e70160-s009.xlsx]

## Sheet: Sheet1
Location	Year	Age	Sex	Cause of death or injury	Measure	Value	Lower bound	Upper bound
Low SDI	1990	Age-standardized	Both	Inflammatory bowel disease	Prevalent cases per 100,000	20.6526	17.4562	24.9513
Low SDI	1991	Age-standardized	Both	Inflammatory bowel disease	Prevalent cases per 100,000	20.6604	17.443	24.967
Low SDI	1992	Age-standardized	Both	Inflammatory bowel disease	Prevalent cases per 100,000	20.675	17.4379	24.9673
Low SDI	1993	Age-standardized	Both	Inflammatory bowel disease	Prevalent cases per 100,000	20.6965	17.4417	24.9679
Low SDI	1994	Age-standardized	Both	Inflammatory bowel disease	Prevalent cases per 100,000	20.7313	17.4614	25.0413
Low SDI	1995	Age-standardized	Both	Inflammatory bowel disease	Prevalent cases per 100,000	20.7725	17.5017	25.1241
Low SDI	1996	Age-standardized	Both	Inflammatory bowel disease	Prevalent cases per 100,000	20.857	17.53	25.1871
Low SDI	1997	Age-standardized	Both	Inflammatory bowel disease	Prevalent cases per 100,000	21.0062	17.6336	25.3192
Low SDI	1998	Age-standardized	Both	Inflammatory bowel disease	Prevalent cases per 100,000	21.1751	17.7674	25.5338
Low SDI	1999	Age-standardized	Both	Inflammatory bowel disease	Prevalent cases per 100,000	21.3159	17.9174	25.762
Low SDI	2000	Age-standardized	Both	Inflammatory bowel disease	Prevalent cases per 100,000	21.3778	17.9908	25.8143
Low SDI	2001	Age-standardized	Both	Inflammatory bowel disease	Prevalent cases per 100,000	21.3533	17.9578	25.7976
Low SDI	2002	Age-standardized	Both	Inflammatory bowel disease	Prevalent cases per 100,000	21.2893	17.96	25.6869
Low SDI	2003	Age-standardized	Both	Inflammatory bowel disease	Prevalent cases per 100,000	21.2195	17.9714	25.5815
Low SDI	2004	Age-standardized	Both	Inflammatory bowel disease	Prevalent cases per 100,000	21.1775	17.9417	25.5306
Low SDI	2005	Age-standardized	Both	Inflammatory bowel disease	Prevalent cases per 100,000	21.1975	17.9891	25.5581
Low SDI	2006	Age-standardized	Both	Inflammatory bowel disease	Prevalent cases per 100,000	21.3482	18.0906	25.7636
Low SDI	2007	Age-standardized	Both	Inflammatory bowel disease	Prevalent cases per 100,000	21.6244	18.3045	26.1335
Low SDI	2008	Age-standardized	Both	Inflammatory bowel disease	Prevalent cases per 100,000	21.9492	18.5655	26.5624
Low SDI	2009	Age-standardized	Both	Inflammatory bowel disease	Prevalent cases per 100,000	22.2498	18.8375	26.9501
Low SDI	2010	Age-standardized	Both	Inflammatory bowel disease	Prevalent cases per 100,000	22.453	18.9791	27.1953
Low SDI	2011	Age-standardized	Both	Inflammatory bowel disease	Prevalent cases per 100,000	22.5903	19.1062	27.3257
Low SDI	2012	Age-standardized	Both	Inflammatory bowel disease	Prevalent cases per 100,000	22.7327	19.2201	27.4654
Low SDI	2013	Age-standardized	Both	Inflammatory bowel disease	Prevalent cases per 100,000	22.8584	19.2801	27.5882
Low SDI	2014	Age-standardized	Both	Inflammatory bowel disease	Prevalent cases per 100,000	22.9523	19.3303	27.6739
Low SDI	2015	Age-standardized	Both	Inflammatory bowel disease	Prevalent cases per 100,000	23.0026	19.3459	27.7039
Low SDI	2016	Age-standardized	Both	Inflammatory bowel disease	Prevalent cases per 100,000	22.9661	19.3662	27.6389
Low SDI	2017	Age-standardized	Both	Inflammatory bowel disease	Prevalent cases per 100,000	22.8609	19.3742	27.5044
Low SDI	2018	Age-standardized	Both	Inflammatory bowel disease	Prevalent cases per 100,000	22.7579	19.2877	27.3665
Low SDI	2019	Age-standardized	Both	Inflammatory bowel disease	Prevalent cases per 100,000	22.7247	19.2526	27.2998
Low SDI	2020	Age-standardized	Both	Inflammatory bowel disease	Prevalent cases per 100,000	22.8667	19.3342	27.5034
Low SDI	2021	Age-standardized	Both	Inflammatory bowel disease	Prevalent cases per 100,000	22.8367	19.4136	27.6105
Low-middle SDI	1990	Age-standardized	Both	Inflammatory bowel disease	Prevalent cases per 100,000	27.9829	23.717	33.5002
Low-middle SDI	1991	Age-standardized	Both	Inflammatory bowel disease	Prevalent cases per 100,000	27.9836	23.6891	33.5624
Low-middle SDI	1992	Age-standardized	Both	Inflammatory bowel disease	Prevalent cases per 100,000	28.0139	23.6929	33.6648
Low-middle SDI	1993	Age-standardized	Both	Inflammatory bowel disease	Prevalent cases per 100,000	28.0709	23.7276	33.7308
Low-middle SDI	1994	Age-standardized	Both	Inflammatory bowel disease	Prevalent cases per 100,000	28.1533	23.8087	33.8174
Low-middle SDI	1995	Age-standardized	Both	Inflammatory bowel disease	Prevalent cases per 100,000	28.2585	23.9092	33.961
Low-middle SDI	1996	Age-standardized	Both	Inflammatory bowel disease	Prevalent cases per 100,000	28.4786	24.1158	34.2324
Low-middle SDI	1997	Age-standardized	Both	Inflammatory bowel disease	Prevalent cases per 100,000	28.8363	24.4513	34.7446
Low-middle SDI	1998	Age-standardized	Both	Inflammatory bowel disease	Prevalent cases per 100,000	29.231	24.8123	35.1967
Low-middle SDI	1999	Age-standardized	Both	Inflammatory bowel disease	Prevalent cases per 100,000	29.5686	25.1029	35.5929
Low-middle SDI	2000	Age-standardized	Both	Inflammatory bowel disease	Prevalent cases per 100,000	29.7547	25.2345	35.8253
Low-middle SDI	2001	Age-standardized	Both	Inflammatory bowel disease	Prevalent cases per 100,000	29.8163	25.2764	35.8392
Low-middle SDI	2002	Age-standardized	Both	Inflammatory bowel disease	Prevalent cases per 100,000	29.8595	25.3026	35.8837
Low-middle SDI	2003	Age-standardized	Both	Inflammatory bowel disease	Prevalent cases per 100,000	29.9082	25.333	35.8881
Low-middle SDI	2004	Age-standardized	Both	Inflammatory bowel disease	Prevalent cases per 100,000	29.9872	25.4367	35.8542
Low-middle SDI	2005	Age-standardized	Both	Inflammatory bowel disease	Prevalent cases per 100,000	30.1216	25.5381	35.9926
Low-middle SDI	2006	Age-standardized	Both	Inflammatory bowel disease	Prevalent cases per 100,000	30.432	25.8193	36.4378
Low-middle SDI	2007	Age-standardized	Both	Inflammatory bowel disease	Prevalent cases per 100,000	30.9365	26.2087	37.1317
Low-middle SDI	2008	Age-standardized	Both	Inflammatory bowel disease	Prevalent cases per 100,000	31.5111	26.6977	37.9273
Low-middle SDI	2009	Age-standardized	Both	Inflammatory bowel disease	Prevalent cases per 100,000	32.0345	27.1706	38.6102
Low-middle SDI	2010	Age-standardized	Both	Inflammatory bowel disease	Prevalent cases per 100,000	32.3852	27.4106	39.0723
Low-middle SDI	2011	Age-standardized	Both	Inflammatory bowel disease	Prevalent cases per 100,000	32.6546	27.6859	39.3756
Low-middle SDI	2012	Age-standardized	Both	Inflammatory bowel disease	Prevalent cases per 100,000	32.9742	27.9577	39.7425
Low-middle SDI	2013	Age-standardized	Both	Inflammatory bowel disease	Prevalent cases per 100,000	33.2813	28.2363	40.0964
Low-middle SDI	2014	Age-standardized	Both	Inflammatory bowel disease	Prevalent cases per 100,000	33.5125	28.4395	40.3836
Low-middle SDI	2015	Age-standardized	Both	Inflammatory bowel disease	Prevalent cases per 100,000	33.6081	28.4956	40.536
Low-middle SDI	2016	Age-standardized	Both	Inflammatory bowel disease	Prevalent cases per 100,000	33.441	28.3444	40.3007
Low-middle SDI	2017	Age-standardized	Both	Inflammatory bowel disease	Prevalent cases per 100,000	33.0622	27.9718	39.8243
Low-middle SDI	2018	Age-standardized	Both	Inflammatory bowel disease	Prevalent cases per 100,000	32.6798	27.622	39.3599
Low-middle SDI	2019	Age-standardized	Both	Inflammatory bowel disease	Prevalent cases per 100,000	32.4974	27.4597	39.144
Low-middle SDI	2020	Age-standardized	Both	Inflammatory bowel disease	Prevalent cases per 100,000	32.6361	27.6468	39.2255
Low-middle SDI	2021	Age-standardized	Both	Inflammatory bowel disease	Prevalent cases per 100,000	32.4576	27.4675	39.1178
Middle SDI	1990	Age-standardized	Both	Inflammatory bowel disease	Prevalent cases per 100,000	14.0029	11.8663	16.9405
Middle SDI	1991	Age-standardized	Both	Inflammatory bowel disease	Prevalent cases per 100,000	14.1285	11.9691	17.0803
Middle SDI	1992	Age-standardized	Both	Inflammatory bowel disease	Prevalent cases per 100,000	14.2804	12.0954	17.251
Middle SDI	1993	Age-standardized	Both	Inflammatory bowel disease	Prevalent cases per 100,000	14.4496	12.2537	17.442
Middle SDI	1994	Age-standardized	Both	Inflammatory bowel disease	Prevalent cases per 100,000	14.6306	12.4172	17.6485
Middle SDI	1995	Age-standardized	Both	Inflammatory bowel disease	Prevalent cases per 100,000	14.8347	12.5977	17.8825
Middle SDI	1996	Age-standardized	Both	Inflammatory bowel disease	Prevalent cases per 100,000	15.1086	12.8309	18.2116
Middle SDI	1997	Age-standardized	Both	Inflammatory bowel disease	Prevalent cases per 100,000	15.4682	13.1372	18.6443
Middle SDI	1998	Age-standardized	Both	Inflammatory bowel disease	Prevalent cases per 100,000	15.8493	13.4569	19.1085
Middle SDI	1999	Age-standardized	Both	Inflammatory bowel disease	Prevalent cases per 100,000	16.1913	13.7375	19.5355
Middle SDI	2000	Age-standardized	Both	Inflammatory bowel disease	Prevalent cases per 100,000	16.4423	13.9377	19.8632
Middle SDI	2001	Age-standardized	Both	Inflammatory bowel disease	Prevalent cases per 100,000	16.6208	14.0962	20.0778
Middle SDI	2002	Age-standardized	Both	Inflammatory bowel disease	Prevalent cases per 100,000	16.8003	14.2585	20.2926
Middle SDI	2003	Age-standardized	Both	Inflammatory bowel disease	Prevalent cases per 100,000	16.9839	14.4142	20.5155
Middle SDI	2004	Age-standardized	Both	Inflammatory bowel disease	Prevalent cases per 100,000	17.1808	14.5781	20.7604
Middle SDI	2005	Age-standardized	Both	Inflammatory bowel disease	Prevalent cases per 100,000	17.4101	14.7661	21.056
Middle SDI	2006	Age-standardized	Both	Inflammatory bowel disease	Prevalent cases per 100,000	17.7635	15.0684	21.4708
Middle SDI	2007	Age-standardized	Both	Inflammatory bowel disease	Prevalent cases per 100,000	18.2651	15.489	22.0592
Middle SDI	2008	Age-standardized	Both	Inflammatory bowel disease	Prevalent cases per 100,000	18.8068	15.9411	22.7132
Middle SDI	2009	Age-standardized	Both	Inflammatory bowel disease	Prevalent cases per 100,000	19.2853	16.3349	23.3016
Middle SDI	2010	Age-standardized	Both	Inflammatory bowel disease	Prevalent cases per 100,000	19.6082	16.5874	23.6968
Middle SDI	2011	Age-standardized	Both	Inflammatory bowel disease	Prevalent cases per 100,000	19.8581	16.7921	24.0054
Middle SDI	2012	Age-standardized	Both	Inflammatory bowel disease	Prevalent cases per 100,000	20.1477	17.0263	24.3672
Middle SDI	2013	Age-standardized	Both	Inflammatory bowel disease	Prevalent cases per 100,000	20.4218	17.274	24.7124
Middle SDI	2014	Age-standardized	Both	Inflammatory bowel disease	Prevalent cases per 100,000	20.6378	17.4787	24.9861
Middle SDI	2015	Age-standardized	Both	Inflammatory bowel disease	Prevalent cases per 100,000	20.7558	17.6034	25.1326
Middle SDI	2016	Age-standardized	Both	Inflammatory bowel disease	Prevalent cases per 100,000	20.5706	17.4393	24.9438
Middle SDI	2017	Age-standardized	Both	Inflammatory bowel disease	Prevalent cases per 100,000	20.0978	17.0258	24.4109
Middle SDI	2018	Age-standardized	Both	Inflammatory bowel disease	Prevalent cases per 100,000	19.6212	16.6335	23.8153
Middle SDI	2019	Age-standardized	Both	Inflammatory bowel disease	Prevalent cases per 100,000	19.4289	16.4497	23.5463
Middle SDI	2020	Age-standardized	Both	Inflammatory bowel disease	Prevalent cases per 100,000	19.5571	16.6262	23.7958
Middle SDI	2021	Age-standardized	Both	Inflammatory bowel disease	Prevalent cases per 100,000	19.5896	16.6221	23.7667
High-middle SDI	1990	Age-standardized	Both	Inflammatory bowel disease	Prevalent cases per 100,000	35.3308	30.6407	41.6336
High-middle SDI	1991	Age-standardized	Both	Inflammatory bowel disease	Prevalent cases per 100,000	35.4259	30.7602	41.7096
High-middle SDI	1992	Age-standardized	Both	Inflammatory bowel disease	Prevalent cases per 100,000	35.4207	30.7636	41.683
High-middle SDI	1993	Age-standardized	Both	Inflammatory bowel disease	Prevalent cases per 100,000	35.3258	30.6639	41.5596
High-middle SDI	1994	Age-standardized	Both	Inflammatory bowel disease	Prevalent cases per 100,000	35.12	30.4692	41.3159
High-middle SDI	1995	Age-standardized	Both	Inflammatory bowel disease	Prevalent cases per 100,000	34.8602	30.2345	41.0138
High-middle SDI	1996	Age-standardized	Both	Inflammatory bowel disease	Prevalent cases per 100,000	34.3474	29.9191	40.2474
High-middle SDI	1997	Age-standardized	Both	Inflammatory bowel disease	Prevalent cases per 100,000	33.5887	29.3283	39.2363
High-middle SDI	1998	Age-standardized	Both	Inflammatory bowel disease	Prevalent cases per 100,000	32.7869	28.6617	38.2021
High-middle SDI	1999	Age-standardized	Both	Inflammatory bowel disease	Prevalent cases per 100,000	32.1213	28.0716	37.335
High-middle SDI	2000	Age-standardized	Both	Inflammatory bowel disease	Prevalent cases per 100,000	31.817	27.8052	36.9109
High-middle SDI	2001	Age-standardized	Both	Inflammatory bowel disease	Prevalent cases per 100,000	31.8967	27.9887	36.9597
High-middle SDI	2002	Age-standardized	Both	Inflammatory bowel disease	Prevalent cases per 100,000	32.2335	28.3358	37.297
High-middle SDI	2003	Age-standardized	Both	Inflammatory bowel disease	Prevalent cases per 100,000	32.7099	28.7998	37.7987
High-middle SDI	2004	Age-standardized	Both	Inflammatory bowel disease	Prevalent cases per 100,000	33.2003	29.3008	38.3247
High-middle SDI	2005	Age-standardized	Both	Inflammatory bowel disease	Prevalent cases per 100,000	33.6084	29.7192	38.7758
High-middle SDI	2006	Age-standardized	Both	Inflammatory bowel disease	Prevalent cases per 100,000	34.1125	30.2111	39.2761
High-middle SDI	2007	Age-standardized	Both	Inflammatory bowel disease	Prevalent cases per 100,000	34.8827	30.8841	40.1317
High-middle SDI	2008	Age-standardized	Both	Inflammatory bowel disease	Prevalent cases per 100,000	35.6934	31.5737	41.0552
High-middle SDI	2009	Age-standardized	Both	Inflammatory bowel disease	Prevalent cases per 100,000	36.3059	32.0971	41.7552
High-middle SDI	2010	Age-standardized	Both	Inflammatory bowel disease	Prevalent cases per 100,000	36.5153	32.3193	42.003
High-middle SDI	2011	Age-standardized	Both	Inflammatory bowel disease	Prevalent cases per 100,000	36.2238	31.8837	41.8226
High-middle SDI	2012	Age-standardized	Both	Inflammatory bowel disease	Prevalent cases per 100,000	35.6385	31.2229	41.3851
High-middle SDI	2013	Age-standardized	Both	Inflammatory bowel disease	Prevalent cases per 100,000	34.9461	30.3466	40.9306
High-middle SDI	2014	Age-standardized	Both	Inflammatory bowel disease	Prevalent cases per 100,000	34.3173	29.5715	40.5753
High-middle SDI	2015	Age-standardized	Both	Inflammatory bowel disease	Prevalent cases per 100,000	33.9213	29.0149	40.424
High-middle SDI	2016	Age-standardized	Both	Inflammatory bowel disease	Prevalent cases per 100,000	33.4526	28.6303	39.9064
High-middle SDI	2017	Age-standardized	Both	Inflammatory bowel disease	Prevalent cases per 100,000	32.7389	28.0421	39.083
High-middle SDI	2018	Age-standardized	Both	Inflammatory bowel disease	Prevalent cases per 100,000	32.0669	27.465	38.3092
High-middle SDI	2019	Age-standardized	Both	Inflammatory bowel disease	Prevalent cases per 100,000	31.7185	27.1556	37.9642
High-middle SDI	2020	Age-standardized	Both	Inflammatory bowel disease	Prevalent cases per 100,000	31.7144	27.1043	38.0557
High-middle SDI	2021	Age-standardized	Both	Inflammatory bowel disease	Prevalent cases per 100,000	31.6302	27.0641	37.8754
High SDI	1990	Age-standardized	Both	Inflammatory bowel disease	Prevalent cases per 100,000	129.537	114.438	147.628
High SDI	1991	Age-standardized	Both	Inflammatory bowel disease	Prevalent cases per 100,000	130.906	115.776	148.643
High SDI	1992	Age-standardized	Both	Inflammatory bowel disease	Prevalent cases per 100,000	132.227	116.961	149.825
High SDI	1993	Age-standardized	Both	Inflammatory bowel disease	Prevalent cases per 100,000	133.445	118.031	151.023
High SDI	1994	Age-standardized	Both	Inflammatory bowel disease	Prevalent cases per 100,000	134.463	118.902	152.149
High SDI	1995	Age-standardized	Both	Inflammatory bowel disease	Prevalent cases per 100,000	135.268	119.563	153.149
High SDI	1996	Age-standardized	Both	Inflammatory bowel disease	Prevalent cases per 100,000	136.276	120.362	154.48
High SDI	1997	Age-standardized	Both	Inflammatory bowel disease	Prevalent cases per 100,000	137.685	121.63	156.283
High SDI	1998	Age-standardized	Both	Inflammatory bowel disease	Prevalent cases per 100,000	139.147	122.935	158.154
High SDI	1999	Age-standardized	Both	Inflammatory bowel disease	Prevalent cases per 100,000	140.308	123.959	159.694
High SDI	2000	Age-standardized	Both	Inflammatory bowel disease	Prevalent cases per 100,000	140.836	124.386	160.52
High SDI	2001	Age-standardized	Both	Inflammatory bowel disease	Prevalent cases per 100,000	140.82	124.544	160.469
High SDI	2002	Age-standardized	Both	Inflammatory bowel disease	Prevalent cases per 100,000	140.69	124.423	160.291
High SDI	2003	Age-standardized	Both	Inflammatory bowel disease	Prevalent cases per 100,000	140.58	124.365	160.164
High SDI	2004	Age-standardized	Both	Inflammatory bowel disease	Prevalent cases per 100,000	140.589	124.533	160.034
High SDI	2005	Age-standardized	Both	Inflammatory bowel disease	Prevalent cases per 100,000	140.891	124.875	160.33
High SDI	2006	Age-standardized	Both	Inflammatory bowel disease	Prevalent cases per 100,000	142.663	126.575	162.121
High SDI	2007	Age-standardized	Both	Inflammatory bowel disease	Prevalent cases per 100,000	146.143	129.741	165.935
High SDI	2008	Age-standardized	Both	Inflammatory bowel disease	Prevalent cases per 100,000	150.019	133.195	170.131
High SDI	2009	Age-standardized	Both	Inflammatory bowel disease	Prevalent cases per 100,000	153.102	135.948	173.595
High SDI	2010	Age-standardized	Both	Inflammatory bowel disease	Prevalent cases per 100,000	154.279	136.889	174.894
High SDI	2011	Age-standardized	Both	Inflammatory bowel disease	Prevalent cases per 100,000	152.171	134.712	172.924
High SDI	2012	Age-standardized	Both	Inflammatory bowel disease	Prevalent cases per 100,000	147.479	130.028	168.54
High SDI	2013	Age-standardized	Both	Inflammatory bowel disease	Prevalent cases per 100,000	141.911	124.644	163.182
High SDI	2014	Age-standardized	Both	Inflammatory bowel disease	Prevalent cases per 100,000	137.145	119.925	158.872
High SDI	2015	Age-standardized	Both	Inflammatory bowel disease	Prevalent cases per 100,000	134.889	117.486	157.251
High SDI	2016	Age-standardized	Both	Inflammatory bowel disease	Prevalent cases per 100,000	134.263	116.83	156.858
High SDI	2017	Age-standardized	Both	Inflammatory bowel disease	Prevalent cases per 100,000	133.498	115.981	156.242
High SDI	2018	Age-standardized	Both	Inflammatory bowel disease	Prevalent cases per 100,000	132.843	115.245	155.757
High SDI	2019	Age-standardized	Both	Inflammatory bowel disease	Prevalent cases per 100,000	132.584	114.937	155.632
High SDI	2020	Age-standardized	Both	Inflammatory bowel disease	Prevalent cases per 100,000	132.686	115.046	155.836
High SDI	2021	Age-standardized	Both	Inflammatory bowel disease	Prevalent cases per 100,000	132.762	115.015	154.344
Global	1990	Age-standardized	Both	Inflammatory bowel disease	Prevalent cases per 100,000	48.0158	41.9431	55.779
Global	1991	Age-standardized	Both	Inflammatory bowel disease	Prevalent cases per 100,000	48.1607	42.0857	55.919
Global	1992	Age-standardized	Both	Inflammatory bowel disease	Prevalent cases per 100,000	48.3034	42.2231	56.0663
Global	1993	Age-standardized	Both	Inflammatory bowel disease	Prevalent cases per 100,000	48.411	42.3397	56.1838
Global	1994	Age-standardized	Both	Inflammatory bowel disease	Prevalent cases per 100,000	48.4515	42.405	56.2319
Global	1995	Age-standardized	Both	Inflammatory bowel disease	Prevalent cases per 100,000	48.4592	42.4341	56.2493
Global	1996	Age-standardized	Both	Inflammatory bowel disease	Prevalent cases per 100,000	48.4709	42.472	56.2694
Global	1997	Age-standardized	Both	Inflammatory bowel disease	Prevalent cases per 100,000	48.5712	42.5819	56.3914
Global	1998	Age-standardized	Both	Inflammatory bowel disease	Prevalent cases per 100,000	48.6799	42.6521	56.514
Global	1999	Age-standardized	Both	Inflammatory bowel disease	Prevalent cases per 100,000	48.7188	42.6425	56.5675
Global	2000	Age-standardized	Both	Inflammatory bowel disease	Prevalent cases per 100,000	48.665	42.5743	56.5216
Global	2001	Age-standardized	Both	Inflammatory bowel disease	Prevalent cases per 100,000	48.5134	42.4924	56.2734
Global	2002	Age-standardized	Both	Inflammatory bowel disease	Prevalent cases per 100,000	48.3869	42.4136	56.0474
Global	2003	Age-standardized	Both	Inflammatory bowel disease	Prevalent cases per 100,000	48.2893	42.3684	55.8876
Global	2004	Age-standardized	Both	Inflammatory bowel disease	Prevalent cases per 100,000	48.2308	42.354	55.7766
Global	2005	Age-standardized	Both	Inflammatory bowel disease	Prevalent cases per 100,000	48.259	42.4049	55.7818
Global	2006	Age-standardized	Both	Inflammatory bowel disease	Prevalent cases per 100,000	48.671	42.783	56.1833
Global	2007	Age-standardized	Both	Inflammatory bowel disease	Prevalent cases per 100,000	49.5709	43.5757	57.1399
Global	2008	Age-standardized	Both	Inflammatory bowel disease	Prevalent cases per 100,000	50.5826	44.4756	58.2379
Global	2009	Age-standardized	Both	Inflammatory bowel disease	Prevalent cases per 100,000	51.351	45.13	59.0631
Global	2010	Age-standardized	Both	Inflammatory bowel disease	Prevalent cases per 100,000	51.5819	45.3023	59.3344
Global	2011	Age-standardized	Both	Inflammatory bowel disease	Prevalent cases per 100,000	51.1063	44.8639	58.8896
Global	2012	Age-standardized	Both	Inflammatory bowel disease	Prevalent cases per 100,000	50.2036	43.9564	58.063
Global	2013	Age-standardized	Both	Inflammatory bowel disease	Prevalent cases per 100,000	49.1482	42.8584	57.0612
Global	2014	Age-standardized	Both	Inflammatory bowel disease	Prevalent cases per 100,000	48.205	41.8556	56.2126
Global	2015	Age-standardized	Both	Inflammatory bowel disease	Prevalent cases per 100,000	47.6408	41.2331	55.7751
Global	2016	Age-standardized	Both	Inflammatory bowel disease	Prevalent cases per 100,000	47.1327	40.7945	55.2473
Global	2017	Age-standardized	Both	Inflammatory bowel disease	Prevalent cases per 100,000	46.4061	40.191	54.4541
Global	2018	Age-standardized	Both	Inflammatory bowel disease	Prevalent cases per 100,000	45.6967	39.5627	53.6769
Global	2019	Age-standardized	Both	Inflammatory bowel disease	Prevalent cases per 100,000	45.2457	39.1527	53.2157
Global	2020	Age-standardized	Both	Inflammatory bowel disease	Prevalent cases per 100,000	45.1158	38.9543	53.2178
Global	2021	Age-standardized	Both	Inflammatory bowel disease	Prevalent cases per 100,000	44.8792	38.8013	52.8599
China	1990	Age-standardized	Both	Inflammatory bowel disease	Prevalent cases per 100,000	5.59033	4.72548	6.69421
China	1991	Age-standardized	Both	Inflammatory bowel disease	Prevalent cases per 100,000	5.65299	4.78565	6.77605
China	1992	Age-standardized	Both	Inflammatory bowel disease	Prevalent cases per 100,000	5.74713	4.87394	6.89429
China	1993	Age-standardized	Both	Inflammatory bowel disease	Prevalent cases per 100,000	5.86858	4.98049	7.03008
China	1994	Age-standardized	Both	Inflammatory bowel disease	Prevalent cases per 100,000	6.01337	5.10649	7.19124
China	1995	Age-standardized	Both	Inflammatory bowel disease	Prevalent cases per 100,000	6.17638	5.2471	7.38201
China	1996	Age-standardized	Both	Inflammatory bowel disease	Prevalent cases per 100,000	6.4079	5.4468	7.64652
China	1997	Age-standardized	Both	Inflammatory bowel disease	Prevalent cases per 100,000	6.72295	5.72187	8.04142
China	1998	Age-standardized	Both	Inflammatory bowel disease	Prevalent cases per 100,000	7.0648	6.01777	8.46879
China	1999	Age-standardized	Both	Inflammatory bowel disease	Prevalent cases per 100,000	7.37672	6.28527	8.83924
China	2000	Age-standardized	Both	Inflammatory bowel disease	Prevalent cases per 100,000	7.60063	6.47262	9.10083
China	2001	Age-standardized	Both	Inflammatory bowel disease	Prevalent cases per 100,000	7.76931	6.61195	9.30475
China	2002	Age-standardized	Both	Inflammatory bowel disease	Prevalent cases per 100,000	7.95928	6.77943	9.53642
China	2003	Age-standardized	Both	Inflammatory bowel disease	Prevalent cases per 100,000	8.17976	6.96126	9.78282
China	2004	Age-standardized	Both	Inflammatory bowel disease	Prevalent cases per 100,000	8.44076	7.16628	10.0736
China	2005	Age-standardized	Both	Inflammatory bowel disease	Prevalent cases per 100,000	8.7517	7.41507	10.4608
China	2006	Age-standardized	Both	Inflammatory bowel disease	Prevalent cases per 100,000	9.3733	7.96518	11.1857
China	2007	Age-standardized	Both	Inflammatory bowel disease	Prevalent cases per 100,000	10.3721	8.8098	12.3474
China	2008	Age-standardized	Both	Inflammatory bowel disease	Prevalent cases per 100,000	11.4667	9.75218	13.6165
China	2009	Age-standardized	Both	Inflammatory bowel disease	Prevalent cases per 100,000	12.3745	10.5645	14.6763
China	2010	Age-standardized	Both	Inflammatory bowel disease	Prevalent cases per 100,000	12.8097	10.9635	15.1831
China	2011	Age-standardized	Both	Inflammatory bowel disease	Prevalent cases per 100,000	12.8784	10.9963	15.2712
China	2012	Age-standardized	Both	Inflammatory bowel disease	Prevalent cases per 100,000	12.8803	10.9816	15.2934
China	2013	Age-standardized	Both	Inflammatory bowel disease	Prevalent cases per 100,000	12.8199	10.917	15.2618
China	2014	Age-standardized	Both	Inflammatory bowel disease	Prevalent cases per 100,000	12.7025	10.8119	15.1665
China	2015	Age-standardized	Both	Inflammatory bowel disease	Prevalent cases per 100,000	12.5332	10.6485	15.0171
China	2016	Age-standardized	Both	Inflammatory bowel disease	Prevalent cases per 100,000	11.9049	10.1195	14.2885
China	2017	Age-standardized	Both	Inflammatory bowel disease	Prevalent cases per 100,000	10.7662	9.14704	12.9556
China	2018	Age-standardized	Both	Inflammatory bowel disease	Prevalent cases per 100,000	9.65712	8.21467	11.6451
China	2019	Age-standardized	Both	Inflammatory bowel disease	Prevalent cases per 100,000	9.11779	7.72814	10.9877
China	2020	Age-standardized	Both	Inflammatory bowel disease	Prevalent cases per 100,000	9.13005	7.77055	11.0045
China	2021	Age-standardized	Both	Inflammatory bowel disease	Prevalent cases per 100,000	9.16365	7.80045	11.0129
