# Supplementary material for: Global and Chinese Burden of Inflammatory Bowel Disease From 1990 to 2021: A Systematic Analysis and Prediction of Disease Burden
Source: JGH Open. 2025 May 8;9(5):e70160. doi: 10.1002/jgh3.70160 (PMC12059552; doi:10.1002/jgh3.70160)
Supplement: Supplementary file 8 — Table S8. Raw data on IBD deaths from 1990 to 2021 for the world, different SDI regions and China (Age‐standardized). [file JGH3-9-e70160-s001.xlsx]

## Sheet: Sheet1
Location	Year	Age	Sex	Cause of death or injury	Measure	Value	Lower bound	Upper bound
Low SDI	1990	Age-standardized	Both	Inflammatory bowel disease	Deaths per 100,000	0.531375	0.373806	0.658236
Low SDI	1991	Age-standardized	Both	Inflammatory bowel disease	Deaths per 100,000	0.535256	0.378757	0.664464
Low SDI	1992	Age-standardized	Both	Inflammatory bowel disease	Deaths per 100,000	0.537602	0.381118	0.661147
Low SDI	1993	Age-standardized	Both	Inflammatory bowel disease	Deaths per 100,000	0.539408	0.384082	0.666969
Low SDI	1994	Age-standardized	Both	Inflammatory bowel disease	Deaths per 100,000	0.549345	0.396257	0.679206
Low SDI	1995	Age-standardized	Both	Inflammatory bowel disease	Deaths per 100,000	0.550558	0.394046	0.679536
Low SDI	1996	Age-standardized	Both	Inflammatory bowel disease	Deaths per 100,000	0.541659	0.387291	0.664833
Low SDI	1997	Age-standardized	Both	Inflammatory bowel disease	Deaths per 100,000	0.537117	0.389733	0.661657
Low SDI	1998	Age-standardized	Both	Inflammatory bowel disease	Deaths per 100,000	0.537017	0.388076	0.657272
Low SDI	1999	Age-standardized	Both	Inflammatory bowel disease	Deaths per 100,000	0.531353	0.384315	0.650403
Low SDI	2000	Age-standardized	Both	Inflammatory bowel disease	Deaths per 100,000	0.530141	0.387766	0.644717
Low SDI	2001	Age-standardized	Both	Inflammatory bowel disease	Deaths per 100,000	0.52647	0.384779	0.641792
Low SDI	2002	Age-standardized	Both	Inflammatory bowel disease	Deaths per 100,000	0.521467	0.375826	0.639052
Low SDI	2003	Age-standardized	Both	Inflammatory bowel disease	Deaths per 100,000	0.517769	0.371935	0.630768
Low SDI	2004	Age-standardized	Both	Inflammatory bowel disease	Deaths per 100,000	0.510154	0.36795	0.621789
Low SDI	2005	Age-standardized	Both	Inflammatory bowel disease	Deaths per 100,000	0.502939	0.358385	0.614448
Low SDI	2006	Age-standardized	Both	Inflammatory bowel disease	Deaths per 100,000	0.502981	0.355227	0.612703
Low SDI	2007	Age-standardized	Both	Inflammatory bowel disease	Deaths per 100,000	0.501372	0.355992	0.612684
Low SDI	2008	Age-standardized	Both	Inflammatory bowel disease	Deaths per 100,000	0.49965	0.357139	0.603944
Low SDI	2009	Age-standardized	Both	Inflammatory bowel disease	Deaths per 100,000	0.495947	0.350159	0.598149
Low SDI	2010	Age-standardized	Both	Inflammatory bowel disease	Deaths per 100,000	0.49422	0.352993	0.598675
Low SDI	2011	Age-standardized	Both	Inflammatory bowel disease	Deaths per 100,000	0.493449	0.347496	0.594154
Low SDI	2012	Age-standardized	Both	Inflammatory bowel disease	Deaths per 100,000	0.495871	0.353108	0.598899
Low SDI	2013	Age-standardized	Both	Inflammatory bowel disease	Deaths per 100,000	0.508133	0.364093	0.616636
Low SDI	2014	Age-standardized	Both	Inflammatory bowel disease	Deaths per 100,000	0.515883	0.370021	0.625765
Low SDI	2015	Age-standardized	Both	Inflammatory bowel disease	Deaths per 100,000	0.509519	0.367194	0.622802
Low SDI	2016	Age-standardized	Both	Inflammatory bowel disease	Deaths per 100,000	0.50284	0.361703	0.612625
Low SDI	2017	Age-standardized	Both	Inflammatory bowel disease	Deaths per 100,000	0.497173	0.36265	0.61544
Low SDI	2018	Age-standardized	Both	Inflammatory bowel disease	Deaths per 100,000	0.484547	0.349184	0.598396
Low SDI	2019	Age-standardized	Both	Inflammatory bowel disease	Deaths per 100,000	0.479668	0.345554	0.59568
Low SDI	2020	Age-standardized	Both	Inflammatory bowel disease	Deaths per 100,000	0.476149	0.34638	0.593262
Low SDI	2021	Age-standardized	Both	Inflammatory bowel disease	Deaths per 100,000	0.46845	0.33702	0.581889
Low-middle SDI	1990	Age-standardized	Both	Inflammatory bowel disease	Deaths per 100,000	0.469167	0.331424	0.581603
Low-middle SDI	1991	Age-standardized	Both	Inflammatory bowel disease	Deaths per 100,000	0.469651	0.328017	0.587638
Low-middle SDI	1992	Age-standardized	Both	Inflammatory bowel disease	Deaths per 100,000	0.475526	0.331646	0.589392
Low-middle SDI	1993	Age-standardized	Both	Inflammatory bowel disease	Deaths per 100,000	0.473621	0.334549	0.584283
Low-middle SDI	1994	Age-standardized	Both	Inflammatory bowel disease	Deaths per 100,000	0.471478	0.333772	0.576119
Low-middle SDI	1995	Age-standardized	Both	Inflammatory bowel disease	Deaths per 100,000	0.476132	0.337619	0.575015
Low-middle SDI	1996	Age-standardized	Both	Inflammatory bowel disease	Deaths per 100,000	0.469699	0.334651	0.562613
Low-middle SDI	1997	Age-standardized	Both	Inflammatory bowel disease	Deaths per 100,000	0.462321	0.337053	0.552196
Low-middle SDI	1998	Age-standardized	Both	Inflammatory bowel disease	Deaths per 100,000	0.462698	0.337868	0.550232
Low-middle SDI	1999	Age-standardized	Both	Inflammatory bowel disease	Deaths per 100,000	0.450787	0.334402	0.537654
Low-middle SDI	2000	Age-standardized	Both	Inflammatory bowel disease	Deaths per 100,000	0.444793	0.332438	0.52674
Low-middle SDI	2001	Age-standardized	Both	Inflammatory bowel disease	Deaths per 100,000	0.441663	0.331424	0.517014
Low-middle SDI	2002	Age-standardized	Both	Inflammatory bowel disease	Deaths per 100,000	0.436625	0.323649	0.510065
Low-middle SDI	2003	Age-standardized	Both	Inflammatory bowel disease	Deaths per 100,000	0.434686	0.324409	0.50428
Low-middle SDI	2004	Age-standardized	Both	Inflammatory bowel disease	Deaths per 100,000	0.429739	0.321101	0.498066
Low-middle SDI	2005	Age-standardized	Both	Inflammatory bowel disease	Deaths per 100,000	0.419761	0.318667	0.487205
Low-middle SDI	2006	Age-standardized	Both	Inflammatory bowel disease	Deaths per 100,000	0.419426	0.319236	0.486694
Low-middle SDI	2007	Age-standardized	Both	Inflammatory bowel disease	Deaths per 100,000	0.422642	0.322465	0.486219
Low-middle SDI	2008	Age-standardized	Both	Inflammatory bowel disease	Deaths per 100,000	0.419861	0.319967	0.483982
Low-middle SDI	2009	Age-standardized	Both	Inflammatory bowel disease	Deaths per 100,000	0.412456	0.31689	0.478685
Low-middle SDI	2010	Age-standardized	Both	Inflammatory bowel disease	Deaths per 100,000	0.409194	0.318231	0.474218
Low-middle SDI	2011	Age-standardized	Both	Inflammatory bowel disease	Deaths per 100,000	0.405531	0.315788	0.472115
Low-middle SDI	2012	Age-standardized	Both	Inflammatory bowel disease	Deaths per 100,000	0.400378	0.313404	0.467635
Low-middle SDI	2013	Age-standardized	Both	Inflammatory bowel disease	Deaths per 100,000	0.410305	0.32594	0.482923
Low-middle SDI	2014	Age-standardized	Both	Inflammatory bowel disease	Deaths per 100,000	0.418419	0.330568	0.499326
Low-middle SDI	2015	Age-standardized	Both	Inflammatory bowel disease	Deaths per 100,000	0.404781	0.325515	0.488735
Low-middle SDI	2016	Age-standardized	Both	Inflammatory bowel disease	Deaths per 100,000	0.396585	0.32073	0.480991
Low-middle SDI	2017	Age-standardized	Both	Inflammatory bowel disease	Deaths per 100,000	0.39342	0.317667	0.485128
Low-middle SDI	2018	Age-standardized	Both	Inflammatory bowel disease	Deaths per 100,000	0.389064	0.313286	0.481486
Low-middle SDI	2019	Age-standardized	Both	Inflammatory bowel disease	Deaths per 100,000	0.383882	0.30658	0.47426
Low-middle SDI	2020	Age-standardized	Both	Inflammatory bowel disease	Deaths per 100,000	0.379962	0.304096	0.467942
Low-middle SDI	2021	Age-standardized	Both	Inflammatory bowel disease	Deaths per 100,000	0.375068	0.308621	0.466514
Middle SDI	1990	Age-standardized	Both	Inflammatory bowel disease	Deaths per 100,000	0.525924	0.348201	0.649317
Middle SDI	1991	Age-standardized	Both	Inflammatory bowel disease	Deaths per 100,000	0.52151	0.349839	0.646662
Middle SDI	1992	Age-standardized	Both	Inflammatory bowel disease	Deaths per 100,000	0.51826	0.350401	0.6365
Middle SDI	1993	Age-standardized	Both	Inflammatory bowel disease	Deaths per 100,000	0.50999	0.342782	0.626061
Middle SDI	1994	Age-standardized	Both	Inflammatory bowel disease	Deaths per 100,000	0.503973	0.343478	0.609513
Middle SDI	1995	Age-standardized	Both	Inflammatory bowel disease	Deaths per 100,000	0.494427	0.333966	0.599749
Middle SDI	1996	Age-standardized	Both	Inflammatory bowel disease	Deaths per 100,000	0.481954	0.325789	0.579406
Middle SDI	1997	Age-standardized	Both	Inflammatory bowel disease	Deaths per 100,000	0.473587	0.32494	0.564804
Middle SDI	1998	Age-standardized	Both	Inflammatory bowel disease	Deaths per 100,000	0.469927	0.316821	0.557893
Middle SDI	1999	Age-standardized	Both	Inflammatory bowel disease	Deaths per 100,000	0.467606	0.316257	0.553965
Middle SDI	2000	Age-standardized	Both	Inflammatory bowel disease	Deaths per 100,000	0.468982	0.312934	0.555768
Middle SDI	2001	Age-standardized	Both	Inflammatory bowel disease	Deaths per 100,000	0.475565	0.31573	0.560624
Middle SDI	2002	Age-standardized	Both	Inflammatory bowel disease	Deaths per 100,000	0.471737	0.319912	0.555257
Middle SDI	2003	Age-standardized	Both	Inflammatory bowel disease	Deaths per 100,000	0.47033	0.314202	0.554069
Middle SDI	2004	Age-standardized	Both	Inflammatory bowel disease	Deaths per 100,000	0.469949	0.310989	0.549805
Middle SDI	2005	Age-standardized	Both	Inflammatory bowel disease	Deaths per 100,000	0.454265	0.308655	0.530093
Middle SDI	2006	Age-standardized	Both	Inflammatory bowel disease	Deaths per 100,000	0.427731	0.295161	0.493064
Middle SDI	2007	Age-standardized	Both	Inflammatory bowel disease	Deaths per 100,000	0.410043	0.292059	0.475288
Middle SDI	2008	Age-standardized	Both	Inflammatory bowel disease	Deaths per 100,000	0.401431	0.292835	0.456792
Middle SDI	2009	Age-standardized	Both	Inflammatory bowel disease	Deaths per 100,000	0.393314	0.293521	0.440451
Middle SDI	2010	Age-standardized	Both	Inflammatory bowel disease	Deaths per 100,000	0.384622	0.29665	0.425553
Middle SDI	2011	Age-standardized	Both	Inflammatory bowel disease	Deaths per 100,000	0.373059	0.291914	0.414968
Middle SDI	2012	Age-standardized	Both	Inflammatory bowel disease	Deaths per 100,000	0.362111	0.287674	0.403413
Middle SDI	2013	Age-standardized	Both	Inflammatory bowel disease	Deaths per 100,000	0.356257	0.290149	0.397725
Middle SDI	2014	Age-standardized	Both	Inflammatory bowel disease	Deaths per 100,000	0.349969	0.284462	0.390833
Middle SDI	2015	Age-standardized	Both	Inflammatory bowel disease	Deaths per 100,000	0.342449	0.28095	0.382689
Middle SDI	2016	Age-standardized	Both	Inflammatory bowel disease	Deaths per 100,000	0.343391	0.281457	0.382511
Middle SDI	2017	Age-standardized	Both	Inflammatory bowel disease	Deaths per 100,000	0.3382	0.274922	0.380984
Middle SDI	2018	Age-standardized	Both	Inflammatory bowel disease	Deaths per 100,000	0.337455	0.277391	0.379503
Middle SDI	2019	Age-standardized	Both	Inflammatory bowel disease	Deaths per 100,000	0.3384	0.277754	0.381253
Middle SDI	2020	Age-standardized	Both	Inflammatory bowel disease	Deaths per 100,000	0.33509	0.27286	0.385314
Middle SDI	2021	Age-standardized	Both	Inflammatory bowel disease	Deaths per 100,000	0.334208	0.271418	0.387015
High-middle SDI	1990	Age-standardized	Both	Inflammatory bowel disease	Deaths per 100,000	0.526234	0.477003	0.580055
High-middle SDI	1991	Age-standardized	Both	Inflammatory bowel disease	Deaths per 100,000	0.526346	0.48162	0.579253
High-middle SDI	1992	Age-standardized	Both	Inflammatory bowel disease	Deaths per 100,000	0.536067	0.489007	0.589369
High-middle SDI	1993	Age-standardized	Both	Inflammatory bowel disease	Deaths per 100,000	0.553225	0.504532	0.608166
High-middle SDI	1994	Age-standardized	Both	Inflammatory bowel disease	Deaths per 100,000	0.563146	0.51171	0.619333
High-middle SDI	1995	Age-standardized	Both	Inflammatory bowel disease	Deaths per 100,000	0.555167	0.504556	0.601785
High-middle SDI	1996	Age-standardized	Both	Inflammatory bowel disease	Deaths per 100,000	0.53771	0.486782	0.579113
High-middle SDI	1997	Age-standardized	Both	Inflammatory bowel disease	Deaths per 100,000	0.522474	0.467462	0.561616
High-middle SDI	1998	Age-standardized	Both	Inflammatory bowel disease	Deaths per 100,000	0.521198	0.466471	0.559171
High-middle SDI	1999	Age-standardized	Both	Inflammatory bowel disease	Deaths per 100,000	0.531008	0.473625	0.571578
High-middle SDI	2000	Age-standardized	Both	Inflammatory bowel disease	Deaths per 100,000	0.502442	0.44392	0.542789
High-middle SDI	2001	Age-standardized	Both	Inflammatory bowel disease	Deaths per 100,000	0.488774	0.430959	0.528588
High-middle SDI	2002	Age-standardized	Both	Inflammatory bowel disease	Deaths per 100,000	0.490719	0.430857	0.532067
High-middle SDI	2003	Age-standardized	Both	Inflammatory bowel disease	Deaths per 100,000	0.506089	0.443524	0.550265
High-middle SDI	2004	Age-standardized	Both	Inflammatory bowel disease	Deaths per 100,000	0.504133	0.44093	0.547679
High-middle SDI	2005	Age-standardized	Both	Inflammatory bowel disease	Deaths per 100,000	0.50781	0.44934	0.545301
High-middle SDI	2006	Age-standardized	Both	Inflammatory bowel disease	Deaths per 100,000	0.490232	0.433602	0.528318
High-middle SDI	2007	Age-standardized	Both	Inflammatory bowel disease	Deaths per 100,000	0.484973	0.430653	0.527732
High-middle SDI	2008	Age-standardized	Both	Inflammatory bowel disease	Deaths per 100,000	0.480579	0.431607	0.527373
High-middle SDI	2009	Age-standardized	Both	Inflammatory bowel disease	Deaths per 100,000	0.47382	0.427454	0.528338
High-middle SDI	2010	Age-standardized	Both	Inflammatory bowel disease	Deaths per 100,000	0.46792	0.421465	0.526586
High-middle SDI	2011	Age-standardized	Both	Inflammatory bowel disease	Deaths per 100,000	0.461246	0.411543	0.518964
High-middle SDI	2012	Age-standardized	Both	Inflammatory bowel disease	Deaths per 100,000	0.456043	0.405047	0.517642
High-middle SDI	2013	Age-standardized	Both	Inflammatory bowel disease	Deaths per 100,000	0.44709	0.396049	0.513313
High-middle SDI	2014	Age-standardized	Both	Inflammatory bowel disease	Deaths per 100,000	0.440596	0.392854	0.50311
High-middle SDI	2015	Age-standardized	Both	Inflammatory bowel disease	Deaths per 100,000	0.443733	0.393851	0.507018
High-middle SDI	2016	Age-standardized	Both	Inflammatory bowel disease	Deaths per 100,000	0.432872	0.380939	0.496908
High-middle SDI	2017	Age-standardized	Both	Inflammatory bowel disease	Deaths per 100,000	0.426095	0.373448	0.491089
High-middle SDI	2018	Age-standardized	Both	Inflammatory bowel disease	Deaths per 100,000	0.420155	0.36801	0.485982
High-middle SDI	2019	Age-standardized	Both	Inflammatory bowel disease	Deaths per 100,000	0.41488	0.364847	0.487087
High-middle SDI	2020	Age-standardized	Both	Inflammatory bowel disease	Deaths per 100,000	0.407105	0.354698	0.479903
High-middle SDI	2021	Age-standardized	Both	Inflammatory bowel disease	Deaths per 100,000	0.399229	0.347905	0.47096
High SDI	1990	Age-standardized	Both	Inflammatory bowel disease	Deaths per 100,000	0.709168	0.652166	0.74603
High SDI	1991	Age-standardized	Both	Inflammatory bowel disease	Deaths per 100,000	0.711345	0.655019	0.747983
High SDI	1992	Age-standardized	Both	Inflammatory bowel disease	Deaths per 100,000	0.707504	0.651614	0.742851
High SDI	1993	Age-standardized	Both	Inflammatory bowel disease	Deaths per 100,000	0.71311	0.65683	0.749179
High SDI	1994	Age-standardized	Both	Inflammatory bowel disease	Deaths per 100,000	0.710047	0.651824	0.745696
High SDI	1995	Age-standardized	Both	Inflammatory bowel disease	Deaths per 100,000	0.717101	0.657086	0.754973
High SDI	1996	Age-standardized	Both	Inflammatory bowel disease	Deaths per 100,000	0.714612	0.65247	0.751615
High SDI	1997	Age-standardized	Both	Inflammatory bowel disease	Deaths per 100,000	0.718456	0.655307	0.756341
High SDI	1998	Age-standardized	Both	Inflammatory bowel disease	Deaths per 100,000	0.727706	0.660117	0.766282
High SDI	1999	Age-standardized	Both	Inflammatory bowel disease	Deaths per 100,000	0.757227	0.686999	0.796439
High SDI	2000	Age-standardized	Both	Inflammatory bowel disease	Deaths per 100,000	0.801559	0.724165	0.844796
High SDI	2001	Age-standardized	Both	Inflammatory bowel disease	Deaths per 100,000	0.843574	0.761222	0.890605
High SDI	2002	Age-standardized	Both	Inflammatory bowel disease	Deaths per 100,000	0.880372	0.796117	0.930265
High SDI	2003	Age-standardized	Both	Inflammatory bowel disease	Deaths per 100,000	0.902448	0.810811	0.954478
High SDI	2004	Age-standardized	Both	Inflammatory bowel disease	Deaths per 100,000	0.892223	0.803295	0.946151
High SDI	2005	Age-standardized	Both	Inflammatory bowel disease	Deaths per 100,000	0.910357	0.81616	0.965606
High SDI	2006	Age-standardized	Both	Inflammatory bowel disease	Deaths per 100,000	0.936059	0.835727	0.993133
High SDI	2007	Age-standardized	Both	Inflammatory bowel disease	Deaths per 100,000	0.953744	0.848515	1.01182
High SDI	2008	Age-standardized	Both	Inflammatory bowel disease	Deaths per 100,000	0.941982	0.836463	0.997794
High SDI	2009	Age-standardized	Both	Inflammatory bowel disease	Deaths per 100,000	0.918068	0.81404	0.971726
High SDI	2010	Age-standardized	Both	Inflammatory bowel disease	Deaths per 100,000	0.914938	0.810244	0.967893
High SDI	2011	Age-standardized	Both	Inflammatory bowel disease	Deaths per 100,000	0.983734	0.870667	1.04297
High SDI	2012	Age-standardized	Both	Inflammatory bowel disease	Deaths per 100,000	0.996416	0.877518	1.0577
High SDI	2013	Age-standardized	Both	Inflammatory bowel disease	Deaths per 100,000	0.961529	0.846746	1.02045
High SDI	2014	Age-standardized	Both	Inflammatory bowel disease	Deaths per 100,000	0.907017	0.794259	0.964557
High SDI	2015	Age-standardized	Both	Inflammatory bowel disease	Deaths per 100,000	0.899489	0.789544	0.954221
High SDI	2016	Age-standardized	Both	Inflammatory bowel disease	Deaths per 100,000	0.883637	0.77536	0.938799
High SDI	2017	Age-standardized	Both	Inflammatory bowel disease	Deaths per 100,000	0.871294	0.762638	0.927626
High SDI	2018	Age-standardized	Both	Inflammatory bowel disease	Deaths per 100,000	0.853506	0.745203	0.908723
High SDI	2019	Age-standardized	Both	Inflammatory bowel disease	Deaths per 100,000	0.835301	0.728011	0.890387
High SDI	2020	Age-standardized	Both	Inflammatory bowel disease	Deaths per 100,000	0.814656	0.707737	0.87143
High SDI	2021	Age-standardized	Both	Inflammatory bowel disease	Deaths per 100,000	0.802657	0.698038	0.86127
Global	1990	Age-standardized	Both	Inflammatory bowel disease	Deaths per 100,000	0.60295	0.518139	0.663537
Global	1991	Age-standardized	Both	Inflammatory bowel disease	Deaths per 100,000	0.602375	0.515433	0.662342
Global	1992	Age-standardized	Both	Inflammatory bowel disease	Deaths per 100,000	0.603431	0.521899	0.66133
Global	1993	Age-standardized	Both	Inflammatory bowel disease	Deaths per 100,000	0.607467	0.525458	0.667392
Global	1994	Age-standardized	Both	Inflammatory bowel disease	Deaths per 100,000	0.6069	0.526372	0.666005
Global	1995	Age-standardized	Both	Inflammatory bowel disease	Deaths per 100,000	0.606542	0.52024	0.66465
Global	1996	Age-standardized	Both	Inflammatory bowel disease	Deaths per 100,000	0.597151	0.513857	0.651847
Global	1997	Age-standardized	Both	Inflammatory bowel disease	Deaths per 100,000	0.590829	0.507211	0.64225
Global	1998	Age-standardized	Both	Inflammatory bowel disease	Deaths per 100,000	0.592617	0.512427	0.644893
Global	1999	Age-standardized	Both	Inflammatory bowel disease	Deaths per 100,000	0.602162	0.520812	0.655806
Global	2000	Age-standardized	Both	Inflammatory bowel disease	Deaths per 100,000	0.609986	0.52656	0.6646
Global	2001	Age-standardized	Both	Inflammatory bowel disease	Deaths per 100,000	0.622224	0.540762	0.675342
Global	2002	Age-standardized	Both	Inflammatory bowel disease	Deaths per 100,000	0.633342	0.551594	0.688334
Global	2003	Age-standardized	Both	Inflammatory bowel disease	Deaths per 100,000	0.642834	0.558701	0.696887
Global	2004	Age-standardized	Both	Inflammatory bowel disease	Deaths per 100,000	0.635752	0.551203	0.690744
Global	2005	Age-standardized	Both	Inflammatory bowel disease	Deaths per 100,000	0.636612	0.557454	0.688095
Global	2006	Age-standardized	Both	Inflammatory bowel disease	Deaths per 100,000	0.634764	0.55385	0.68613
Global	2007	Age-standardized	Both	Inflammatory bowel disease	Deaths per 100,000	0.634986	0.557359	0.688418
Global	2008	Age-standardized	Both	Inflammatory bowel disease	Deaths per 100,000	0.625242	0.549849	0.672983
Global	2009	Age-standardized	Both	Inflammatory bowel disease	Deaths per 100,000	0.61076	0.53965	0.656383
Global	2010	Age-standardized	Both	Inflammatory bowel disease	Deaths per 100,000	0.604218	0.533987	0.646986
Global	2011	Age-standardized	Both	Inflammatory bowel disease	Deaths per 100,000	0.622872	0.555071	0.667369
Global	2012	Age-standardized	Both	Inflammatory bowel disease	Deaths per 100,000	0.621814	0.554531	0.668098
Global	2013	Age-standardized	Both	Inflammatory bowel disease	Deaths per 100,000	0.606421	0.540114	0.653394
Global	2014	Age-standardized	Both	Inflammatory bowel disease	Deaths per 100,000	0.584922	0.52185	0.629538
Global	2015	Age-standardized	Both	Inflammatory bowel disease	Deaths per 100,000	0.57844	0.513206	0.625931
Global	2016	Age-standardized	Both	Inflammatory bowel disease	Deaths per 100,000	0.568657	0.50099	0.615699
Global	2017	Age-standardized	Both	Inflammatory bowel disease	Deaths per 100,000	0.560139	0.495623	0.611291
Global	2018	Age-standardized	Both	Inflammatory bowel disease	Deaths per 100,000	0.550588	0.489273	0.604703
Global	2019	Age-standardized	Both	Inflammatory bowel disease	Deaths per 100,000	0.541109	0.477965	0.596104
Global	2020	Age-standardized	Both	Inflammatory bowel disease	Deaths per 100,000	0.531805	0.465288	0.586767
Global	2021	Age-standardized	Both	Inflammatory bowel disease	Deaths per 100,000	0.524321	0.462408	0.574691
China	1990	Age-standardized	Both	Inflammatory bowel disease	Deaths per 100,000	0.746677	0.473022	0.945638
China	1991	Age-standardized	Both	Inflammatory bowel disease	Deaths per 100,000	0.735013	0.468518	0.918023
China	1992	Age-standardized	Both	Inflammatory bowel disease	Deaths per 100,000	0.723412	0.46959	0.901989
China	1993	Age-standardized	Both	Inflammatory bowel disease	Deaths per 100,000	0.7096	0.451815	0.88444
China	1994	Age-standardized	Both	Inflammatory bowel disease	Deaths per 100,000	0.698418	0.450615	0.860969
China	1995	Age-standardized	Both	Inflammatory bowel disease	Deaths per 100,000	0.687261	0.450543	0.843561
China	1996	Age-standardized	Both	Inflammatory bowel disease	Deaths per 100,000	0.671676	0.431342	0.820112
China	1997	Age-standardized	Both	Inflammatory bowel disease	Deaths per 100,000	0.661905	0.44183	0.80477
China	1998	Age-standardized	Both	Inflammatory bowel disease	Deaths per 100,000	0.660314	0.428911	0.801533
China	1999	Age-standardized	Both	Inflammatory bowel disease	Deaths per 100,000	0.658286	0.42255	0.796538
China	2000	Age-standardized	Both	Inflammatory bowel disease	Deaths per 100,000	0.667367	0.422571	0.803903
China	2001	Age-standardized	Both	Inflammatory bowel disease	Deaths per 100,000	0.678829	0.431613	0.819414
China	2002	Age-standardized	Both	Inflammatory bowel disease	Deaths per 100,000	0.675999	0.42701	0.820857
China	2003	Age-standardized	Both	Inflammatory bowel disease	Deaths per 100,000	0.688936	0.42644	0.831341
China	2004	Age-standardized	Both	Inflammatory bowel disease	Deaths per 100,000	0.696732	0.434206	0.834697
China	2005	Age-standardized	Both	Inflammatory bowel disease	Deaths per 100,000	0.664169	0.422006	0.784482
China	2006	Age-standardized	Both	Inflammatory bowel disease	Deaths per 100,000	0.594234	0.394183	0.697071
China	2007	Age-standardized	Both	Inflammatory bowel disease	Deaths per 100,000	0.551086	0.38447	0.654032
China	2008	Age-standardized	Both	Inflammatory bowel disease	Deaths per 100,000	0.52315	0.379884	0.607138
China	2009	Age-standardized	Both	Inflammatory bowel disease	Deaths per 100,000	0.492553	0.366549	0.565739
China	2010	Age-standardized	Both	Inflammatory bowel disease	Deaths per 100,000	0.463273	0.356832	0.540644
China	2011	Age-standardized	Both	Inflammatory bowel disease	Deaths per 100,000	0.434305	0.345891	0.512958
China	2012	Age-standardized	Both	Inflammatory bowel disease	Deaths per 100,000	0.406562	0.329743	0.484406
China	2013	Age-standardized	Both	Inflammatory bowel disease	Deaths per 100,000	0.386809	0.311757	0.473926
China	2014	Age-standardized	Both	Inflammatory bowel disease	Deaths per 100,000	0.366559	0.306232	0.452827
China	2015	Age-standardized	Both	Inflammatory bowel disease	Deaths per 100,000	0.351856	0.290675	0.449145
China	2016	Age-standardized	Both	Inflammatory bowel disease	Deaths per 100,000	0.345987	0.285014	0.446962
China	2017	Age-standardized	Both	Inflammatory bowel disease	Deaths per 100,000	0.339627	0.274536	0.450067
China	2018	Age-standardized	Both	Inflammatory bowel disease	Deaths per 100,000	0.33511	0.275381	0.445567
China	2019	Age-standardized	Both	Inflammatory bowel disease	Deaths per 100,000	0.333775	0.272539	0.445319
China	2020	Age-standardized	Both	Inflammatory bowel disease	Deaths per 100,000	0.32831	0.255879	0.448078
China	2021	Age-standardized	Both	Inflammatory bowel disease	Deaths per 100,000	0.326793	0.254392	0.435277
