# Supplementary material for: Global and Chinese Burden of Inflammatory Bowel Disease From 1990 to 2021: A Systematic Analysis and Prediction of Disease Burden
Source: JGH Open. 2025 May 8;9(5):e70160. doi: 10.1002/jgh3.70160 (PMC12059552; doi:10.1002/jgh3.70160)
Supplement: Supplementary file 9 — Table S9. Raw data on IBD DALYs from 1990 to 2021 for the world, different SDI regions and China (Age‐standardized). [file JGH3-9-e70160-s011.xlsx]

## Sheet: Sheet1
Location	Year	Age	Sex	Cause of death or injury	Measure	Value	Lower bound	Upper bound
Low SDI	1990	Age-standardized	Both	Inflammatory bowel disease	DALYs per 100,000	19.2311	14.3135	23.5844
Low SDI	1991	Age-standardized	Both	Inflammatory bowel disease	DALYs per 100,000	19.307	14.5011	23.574
Low SDI	1992	Age-standardized	Both	Inflammatory bowel disease	DALYs per 100,000	19.3663	14.5218	23.746
Low SDI	1993	Age-standardized	Both	Inflammatory bowel disease	DALYs per 100,000	19.4282	14.5605	23.3974
Low SDI	1994	Age-standardized	Both	Inflammatory bowel disease	DALYs per 100,000	19.6089	14.8469	23.7318
Low SDI	1995	Age-standardized	Both	Inflammatory bowel disease	DALYs per 100,000	19.6413	14.654	23.728
Low SDI	1996	Age-standardized	Both	Inflammatory bowel disease	DALYs per 100,000	19.5589	14.6681	23.5092
Low SDI	1997	Age-standardized	Both	Inflammatory bowel disease	DALYs per 100,000	19.5276	14.6568	23.5228
Low SDI	1998	Age-standardized	Both	Inflammatory bowel disease	DALYs per 100,000	19.5862	14.8222	23.4614
Low SDI	1999	Age-standardized	Both	Inflammatory bowel disease	DALYs per 100,000	19.54	14.5742	23.4709
Low SDI	2000	Age-standardized	Both	Inflammatory bowel disease	DALYs per 100,000	19.5061	14.6179	23.2835
Low SDI	2001	Age-standardized	Both	Inflammatory bowel disease	DALYs per 100,000	19.4289	14.4894	23.0702
Low SDI	2002	Age-standardized	Both	Inflammatory bowel disease	DALYs per 100,000	19.1315	14.1305	22.7944
Low SDI	2003	Age-standardized	Both	Inflammatory bowel disease	DALYs per 100,000	18.9036	13.9917	22.5655
Low SDI	2004	Age-standardized	Both	Inflammatory bowel disease	DALYs per 100,000	18.7109	13.8275	22.1926
Low SDI	2005	Age-standardized	Both	Inflammatory bowel disease	DALYs per 100,000	18.5365	13.6296	22.1375
Low SDI	2006	Age-standardized	Both	Inflammatory bowel disease	DALYs per 100,000	18.5119	13.5904	21.9898
Low SDI	2007	Age-standardized	Both	Inflammatory bowel disease	DALYs per 100,000	18.511	13.8211	22.0303
Low SDI	2008	Age-standardized	Both	Inflammatory bowel disease	DALYs per 100,000	18.4661	13.5732	22.0034
Low SDI	2009	Age-standardized	Both	Inflammatory bowel disease	DALYs per 100,000	18.4405	13.5714	21.9698
Low SDI	2010	Age-standardized	Both	Inflammatory bowel disease	DALYs per 100,000	18.4139	13.4779	21.8779
Low SDI	2011	Age-standardized	Both	Inflammatory bowel disease	DALYs per 100,000	18.4171	13.6577	22.0459
Low SDI	2012	Age-standardized	Both	Inflammatory bowel disease	DALYs per 100,000	18.5067	13.7055	22.0334
Low SDI	2013	Age-standardized	Both	Inflammatory bowel disease	DALYs per 100,000	18.6909	13.8859	22.2368
Low SDI	2014	Age-standardized	Both	Inflammatory bowel disease	DALYs per 100,000	18.8367	14.0252	22.5235
Low SDI	2015	Age-standardized	Both	Inflammatory bowel disease	DALYs per 100,000	18.7086	13.985	22.5468
Low SDI	2016	Age-standardized	Both	Inflammatory bowel disease	DALYs per 100,000	18.6578	13.8054	22.3501
Low SDI	2017	Age-standardized	Both	Inflammatory bowel disease	DALYs per 100,000	18.5809	13.809	22.2853
Low SDI	2018	Age-standardized	Both	Inflammatory bowel disease	DALYs per 100,000	18.2889	13.4527	22.101
Low SDI	2019	Age-standardized	Both	Inflammatory bowel disease	DALYs per 100,000	18.1835	13.425	22.1573
Low SDI	2020	Age-standardized	Both	Inflammatory bowel disease	DALYs per 100,000	18.1357	13.3396	22.144
Low SDI	2021	Age-standardized	Both	Inflammatory bowel disease	DALYs per 100,000	17.9828	13.2895	21.8272
Low-middle SDI	1990	Age-standardized	Both	Inflammatory bowel disease	DALYs per 100,000	17.5774	13.6745	21.2626
Low-middle SDI	1991	Age-standardized	Both	Inflammatory bowel disease	DALYs per 100,000	17.5982	13.7027	20.9633
Low-middle SDI	1992	Age-standardized	Both	Inflammatory bowel disease	DALYs per 100,000	17.7174	13.8502	21.1212
Low-middle SDI	1993	Age-standardized	Both	Inflammatory bowel disease	DALYs per 100,000	17.6814	13.8121	21.1126
Low-middle SDI	1994	Age-standardized	Both	Inflammatory bowel disease	DALYs per 100,000	17.6331	13.7896	21.0477
Low-middle SDI	1995	Age-standardized	Both	Inflammatory bowel disease	DALYs per 100,000	17.6762	13.8452	20.9733
Low-middle SDI	1996	Age-standardized	Both	Inflammatory bowel disease	DALYs per 100,000	17.5296	13.6661	20.7865
Low-middle SDI	1997	Age-standardized	Both	Inflammatory bowel disease	DALYs per 100,000	17.4144	13.8539	20.5341
Low-middle SDI	1998	Age-standardized	Both	Inflammatory bowel disease	DALYs per 100,000	17.5077	13.9117	20.8324
Low-middle SDI	1999	Age-standardized	Both	Inflammatory bowel disease	DALYs per 100,000	17.4083	13.8073	20.8553
Low-middle SDI	2000	Age-standardized	Both	Inflammatory bowel disease	DALYs per 100,000	17.3166	13.9208	20.7583
Low-middle SDI	2001	Age-standardized	Both	Inflammatory bowel disease	DALYs per 100,000	17.2048	13.7934	20.3721
Low-middle SDI	2002	Age-standardized	Both	Inflammatory bowel disease	DALYs per 100,000	17.0022	13.6284	20.2521
Low-middle SDI	2003	Age-standardized	Both	Inflammatory bowel disease	DALYs per 100,000	16.8182	13.5331	19.9556
Low-middle SDI	2004	Age-standardized	Both	Inflammatory bowel disease	DALYs per 100,000	16.6303	13.4047	19.7231
Low-middle SDI	2005	Age-standardized	Both	Inflammatory bowel disease	DALYs per 100,000	16.3699	13.2012	19.1681
Low-middle SDI	2006	Age-standardized	Both	Inflammatory bowel disease	DALYs per 100,000	16.3601	13.246	19.1851
Low-middle SDI	2007	Age-standardized	Both	Inflammatory bowel disease	DALYs per 100,000	16.4221	13.3045	19.3201
Low-middle SDI	2008	Age-standardized	Both	Inflammatory bowel disease	DALYs per 100,000	16.4031	13.4023	19.3532
Low-middle SDI	2009	Age-standardized	Both	Inflammatory bowel disease	DALYs per 100,000	16.4051	13.4071	19.2631
Low-middle SDI	2010	Age-standardized	Both	Inflammatory bowel disease	DALYs per 100,000	16.3909	13.5452	19.2297
Low-middle SDI	2011	Age-standardized	Both	Inflammatory bowel disease	DALYs per 100,000	16.3471	13.5208	19.2251
Low-middle SDI	2012	Age-standardized	Both	Inflammatory bowel disease	DALYs per 100,000	16.2606	13.368	19.0879
Low-middle SDI	2013	Age-standardized	Both	Inflammatory bowel disease	DALYs per 100,000	16.3539	13.465	19.2812
Low-middle SDI	2014	Age-standardized	Both	Inflammatory bowel disease	DALYs per 100,000	16.3763	13.4473	19.4116
Low-middle SDI	2015	Age-standardized	Both	Inflammatory bowel disease	DALYs per 100,000	16.1444	13.41	19.2417
Low-middle SDI	2016	Age-standardized	Both	Inflammatory bowel disease	DALYs per 100,000	16.0399	13.3496	19.1397
Low-middle SDI	2017	Age-standardized	Both	Inflammatory bowel disease	DALYs per 100,000	15.9431	13.1236	19.2369
Low-middle SDI	2018	Age-standardized	Both	Inflammatory bowel disease	DALYs per 100,000	15.7417	12.9506	18.9726
Low-middle SDI	2019	Age-standardized	Both	Inflammatory bowel disease	DALYs per 100,000	15.5573	12.8755	18.7437
Low-middle SDI	2020	Age-standardized	Both	Inflammatory bowel disease	DALYs per 100,000	15.4949	12.8459	18.7646
Low-middle SDI	2021	Age-standardized	Both	Inflammatory bowel disease	DALYs per 100,000	15.373	12.6326	18.6599
Middle SDI	1990	Age-standardized	Both	Inflammatory bowel disease	DALYs per 100,000	15.6645	11.6911	18.4296
Middle SDI	1991	Age-standardized	Both	Inflammatory bowel disease	DALYs per 100,000	15.6501	11.6948	18.3833
Middle SDI	1992	Age-standardized	Both	Inflammatory bowel disease	DALYs per 100,000	15.5993	11.7492	18.3709
Middle SDI	1993	Age-standardized	Both	Inflammatory bowel disease	DALYs per 100,000	15.3689	11.5856	18.0164
Middle SDI	1994	Age-standardized	Both	Inflammatory bowel disease	DALYs per 100,000	15.0934	11.3728	17.5574
Middle SDI	1995	Age-standardized	Both	Inflammatory bowel disease	DALYs per 100,000	14.7302	11.0522	17.1667
Middle SDI	1996	Age-standardized	Both	Inflammatory bowel disease	DALYs per 100,000	14.3443	10.8091	16.4773
Middle SDI	1997	Age-standardized	Both	Inflammatory bowel disease	DALYs per 100,000	14.1281	10.7043	16.2736
Middle SDI	1998	Age-standardized	Both	Inflammatory bowel disease	DALYs per 100,000	13.9876	10.6164	16.0977
Middle SDI	1999	Age-standardized	Both	Inflammatory bowel disease	DALYs per 100,000	13.9373	10.6233	16.0131
Middle SDI	2000	Age-standardized	Both	Inflammatory bowel disease	DALYs per 100,000	13.9272	10.5451	15.9723
Middle SDI	2001	Age-standardized	Both	Inflammatory bowel disease	DALYs per 100,000	13.998	10.5175	16.2391
Middle SDI	2002	Age-standardized	Both	Inflammatory bowel disease	DALYs per 100,000	13.8943	10.4802	16.0418
Middle SDI	2003	Age-standardized	Both	Inflammatory bowel disease	DALYs per 100,000	13.8238	10.309	16.0152
Middle SDI	2004	Age-standardized	Both	Inflammatory bowel disease	DALYs per 100,000	13.8252	10.3365	16.0203
Middle SDI	2005	Age-standardized	Both	Inflammatory bowel disease	DALYs per 100,000	13.5096	10.1619	15.5623
Middle SDI	2006	Age-standardized	Both	Inflammatory bowel disease	DALYs per 100,000	13.0655	10.0791	15.032
Middle SDI	2007	Age-standardized	Both	Inflammatory bowel disease	DALYs per 100,000	12.7477	9.98934	14.6405
Middle SDI	2008	Age-standardized	Both	Inflammatory bowel disease	DALYs per 100,000	12.574	10.0024	14.4072
Middle SDI	2009	Age-standardized	Both	Inflammatory bowel disease	DALYs per 100,000	12.4664	9.98865	14.2225
Middle SDI	2010	Age-standardized	Both	Inflammatory bowel disease	DALYs per 100,000	12.3032	10.0069	14.1426
Middle SDI	2011	Age-standardized	Both	Inflammatory bowel disease	DALYs per 100,000	12.0869	10.0516	13.8174
Middle SDI	2012	Age-standardized	Both	Inflammatory bowel disease	DALYs per 100,000	11.8808	9.88434	13.6069
Middle SDI	2013	Age-standardized	Both	Inflammatory bowel disease	DALYs per 100,000	11.7418	9.84342	13.6561
Middle SDI	2014	Age-standardized	Both	Inflammatory bowel disease	DALYs per 100,000	11.6068	9.78781	13.3997
Middle SDI	2015	Age-standardized	Both	Inflammatory bowel disease	DALYs per 100,000	11.4345	9.69862	13.2721
Middle SDI	2016	Age-standardized	Both	Inflammatory bowel disease	DALYs per 100,000	11.4414	9.63673	13.1782
Middle SDI	2017	Age-standardized	Both	Inflammatory bowel disease	DALYs per 100,000	11.2662	9.52636	13.1213
Middle SDI	2018	Age-standardized	Both	Inflammatory bowel disease	DALYs per 100,000	11.1725	9.5637	12.9207
Middle SDI	2019	Age-standardized	Both	Inflammatory bowel disease	DALYs per 100,000	11.1376	9.50696	12.981
Middle SDI	2020	Age-standardized	Both	Inflammatory bowel disease	DALYs per 100,000	10.9354	9.23656	12.8914
Middle SDI	2021	Age-standardized	Both	Inflammatory bowel disease	DALYs per 100,000	10.9186	9.22913	12.6336
High-middle SDI	1990	Age-standardized	Both	Inflammatory bowel disease	DALYs per 100,000	19.3044	16.8894	22.2983
High-middle SDI	1991	Age-standardized	Both	Inflammatory bowel disease	DALYs per 100,000	19.3734	17.0729	22.3954
High-middle SDI	1992	Age-standardized	Both	Inflammatory bowel disease	DALYs per 100,000	19.7084	17.387	22.613
High-middle SDI	1993	Age-standardized	Both	Inflammatory bowel disease	DALYs per 100,000	20.314	17.9043	23.2154
High-middle SDI	1994	Age-standardized	Both	Inflammatory bowel disease	DALYs per 100,000	20.5391	17.9265	23.3779
High-middle SDI	1995	Age-standardized	Both	Inflammatory bowel disease	DALYs per 100,000	20.15	17.7709	22.7457
High-middle SDI	1996	Age-standardized	Both	Inflammatory bowel disease	DALYs per 100,000	19.4026	17.2235	21.8882
High-middle SDI	1997	Age-standardized	Both	Inflammatory bowel disease	DALYs per 100,000	18.6741	16.6829	21.0699
High-middle SDI	1998	Age-standardized	Both	Inflammatory bowel disease	DALYs per 100,000	18.2861	16.3897	20.5603
High-middle SDI	1999	Age-standardized	Both	Inflammatory bowel disease	DALYs per 100,000	18.385	16.3829	20.664
High-middle SDI	2000	Age-standardized	Both	Inflammatory bowel disease	DALYs per 100,000	17.503	15.539	19.7344
High-middle SDI	2001	Age-standardized	Both	Inflammatory bowel disease	DALYs per 100,000	17.0215	15.0885	19.2498
High-middle SDI	2002	Age-standardized	Both	Inflammatory bowel disease	DALYs per 100,000	16.8522	14.9147	19.0291
High-middle SDI	2003	Age-standardized	Both	Inflammatory bowel disease	DALYs per 100,000	17.0027	15.0442	19.1536
High-middle SDI	2004	Age-standardized	Both	Inflammatory bowel disease	DALYs per 100,000	16.9111	14.8203	19.0704
High-middle SDI	2005	Age-standardized	Both	Inflammatory bowel disease	DALYs per 100,000	16.93	14.9497	18.9889
High-middle SDI	2006	Age-standardized	Both	Inflammatory bowel disease	DALYs per 100,000	16.3792	14.5116	18.39
High-middle SDI	2007	Age-standardized	Both	Inflammatory bowel disease	DALYs per 100,000	16.1615	14.3024	18.207
High-middle SDI	2008	Age-standardized	Both	Inflammatory bowel disease	DALYs per 100,000	16.0851	14.2315	18.3091
High-middle SDI	2009	Age-standardized	Both	Inflammatory bowel disease	DALYs per 100,000	15.901	13.9364	18.1043
High-middle SDI	2010	Age-standardized	Both	Inflammatory bowel disease	DALYs per 100,000	15.7586	13.8149	18.0374
High-middle SDI	2011	Age-standardized	Both	Inflammatory bowel disease	DALYs per 100,000	15.469	13.5559	17.7323
High-middle SDI	2012	Age-standardized	Both	Inflammatory bowel disease	DALYs per 100,000	15.2015	13.2863	17.5139
High-middle SDI	2013	Age-standardized	Both	Inflammatory bowel disease	DALYs per 100,000	14.9053	12.9795	17.1873
High-middle SDI	2014	Age-standardized	Both	Inflammatory bowel disease	DALYs per 100,000	14.6507	12.7567	16.9547
High-middle SDI	2015	Age-standardized	Both	Inflammatory bowel disease	DALYs per 100,000	14.5605	12.6491	16.7551
High-middle SDI	2016	Age-standardized	Both	Inflammatory bowel disease	DALYs per 100,000	14.2617	12.3489	16.5233
High-middle SDI	2017	Age-standardized	Both	Inflammatory bowel disease	DALYs per 100,000	13.9955	12.0799	16.2963
High-middle SDI	2018	Age-standardized	Both	Inflammatory bowel disease	DALYs per 100,000	13.7528	11.7913	16.0345
High-middle SDI	2019	Age-standardized	Both	Inflammatory bowel disease	DALYs per 100,000	13.5866	11.6431	15.9098
High-middle SDI	2020	Age-standardized	Both	Inflammatory bowel disease	DALYs per 100,000	13.1843	11.2045	15.4433
High-middle SDI	2021	Age-standardized	Both	Inflammatory bowel disease	DALYs per 100,000	13.0714	11.1957	15.1958
High SDI	1990	Age-standardized	Both	Inflammatory bowel disease	DALYs per 100,000	33.6831	27.5781	41.181
High SDI	1991	Age-standardized	Both	Inflammatory bowel disease	DALYs per 100,000	33.9788	27.8073	41.4137
High SDI	1992	Age-standardized	Both	Inflammatory bowel disease	DALYs per 100,000	34.0655	27.8198	41.717
High SDI	1993	Age-standardized	Both	Inflammatory bowel disease	DALYs per 100,000	34.2555	28.1296	41.7561
High SDI	1994	Age-standardized	Both	Inflammatory bowel disease	DALYs per 100,000	34.2983	27.9171	41.7186
High SDI	1995	Age-standardized	Both	Inflammatory bowel disease	DALYs per 100,000	34.3901	27.9461	41.972
High SDI	1996	Age-standardized	Both	Inflammatory bowel disease	DALYs per 100,000	34.3867	28.0338	42.1562
High SDI	1997	Age-standardized	Both	Inflammatory bowel disease	DALYs per 100,000	34.6157	28.1116	42.4836
High SDI	1998	Age-standardized	Both	Inflammatory bowel disease	DALYs per 100,000	34.9176	28.347	42.9649
High SDI	1999	Age-standardized	Both	Inflammatory bowel disease	DALYs per 100,000	35.6021	28.9675	43.6873
High SDI	2000	Age-standardized	Both	Inflammatory bowel disease	DALYs per 100,000	36.419	29.6757	44.3629
High SDI	2001	Age-standardized	Both	Inflammatory bowel disease	DALYs per 100,000	37.0884	30.3088	45.0905
High SDI	2002	Age-standardized	Both	Inflammatory bowel disease	DALYs per 100,000	37.6137	30.8624	45.805
High SDI	2003	Age-standardized	Both	Inflammatory bowel disease	DALYs per 100,000	37.9312	31.1077	45.9628
High SDI	2004	Age-standardized	Both	Inflammatory bowel disease	DALYs per 100,000	37.8426	31.0757	45.9209
High SDI	2005	Age-standardized	Both	Inflammatory bowel disease	DALYs per 100,000	38.2333	31.3995	46.2937
High SDI	2006	Age-standardized	Both	Inflammatory bowel disease	DALYs per 100,000	38.9254	32.0414	47.1767
High SDI	2007	Age-standardized	Both	Inflammatory bowel disease	DALYs per 100,000	39.7134	32.6348	48.0919
High SDI	2008	Age-standardized	Both	Inflammatory bowel disease	DALYs per 100,000	40.1224	32.8981	48.5542
High SDI	2009	Age-standardized	Both	Inflammatory bowel disease	DALYs per 100,000	40.2239	32.7186	49.0366
High SDI	2010	Age-standardized	Both	Inflammatory bowel disease	DALYs per 100,000	40.4004	33.041	48.9063
High SDI	2011	Age-standardized	Both	Inflammatory bowel disease	DALYs per 100,000	41.1026	33.8263	49.7038
High SDI	2012	Age-standardized	Both	Inflammatory bowel disease	DALYs per 100,000	40.5168	33.534	49.0279
High SDI	2013	Age-standardized	Both	Inflammatory bowel disease	DALYs per 100,000	39.1246	32.4056	47.4401
High SDI	2014	Age-standardized	Both	Inflammatory bowel disease	DALYs per 100,000	37.5143	30.9824	45.6004
High SDI	2015	Age-standardized	Both	Inflammatory bowel disease	DALYs per 100,000	37.0788	30.5684	45.0285
High SDI	2016	Age-standardized	Both	Inflammatory bowel disease	DALYs per 100,000	36.75	30.2701	44.7314
High SDI	2017	Age-standardized	Both	Inflammatory bowel disease	DALYs per 100,000	36.4389	29.9213	44.307
High SDI	2018	Age-standardized	Both	Inflammatory bowel disease	DALYs per 100,000	36.0261	29.568	44.011
High SDI	2019	Age-standardized	Both	Inflammatory bowel disease	DALYs per 100,000	35.7278	29.2371	43.5636
High SDI	2020	Age-standardized	Both	Inflammatory bowel disease	DALYs per 100,000	35.2037	28.7501	43.173
High SDI	2021	Age-standardized	Both	Inflammatory bowel disease	DALYs per 100,000	35.0043	28.3307	42.9505
Global	1990	Age-standardized	Both	Inflammatory bowel disease	DALYs per 100,000	21.5449	18.4692	24.8201
Global	1991	Age-standardized	Both	Inflammatory bowel disease	DALYs per 100,000	21.5899	18.4971	24.7582
Global	1992	Age-standardized	Both	Inflammatory bowel disease	DALYs per 100,000	21.6568	18.5229	24.832
Global	1993	Age-standardized	Both	Inflammatory bowel disease	DALYs per 100,000	21.7545	18.6959	24.9146
Global	1994	Age-standardized	Both	Inflammatory bowel disease	DALYs per 100,000	21.6975	18.6593	24.8084
Global	1995	Age-standardized	Both	Inflammatory bowel disease	DALYs per 100,000	21.513	18.485	24.6067
Global	1996	Age-standardized	Both	Inflammatory bowel disease	DALYs per 100,000	21.1647	18.1323	24.2956
Global	1997	Age-standardized	Both	Inflammatory bowel disease	DALYs per 100,000	20.9388	17.9608	23.9759
Global	1998	Age-standardized	Both	Inflammatory bowel disease	DALYs per 100,000	20.8751	17.8556	23.8529
Global	1999	Age-standardized	Both	Inflammatory bowel disease	DALYs per 100,000	21.026	17.993	24.0271
Global	2000	Age-standardized	Both	Inflammatory bowel disease	DALYs per 100,000	21.0058	17.9978	23.9663
Global	2001	Age-standardized	Both	Inflammatory bowel disease	DALYs per 100,000	21.0547	18.0805	24.1002
Global	2002	Age-standardized	Both	Inflammatory bowel disease	DALYs per 100,000	21.0565	18.0642	24.1001
Global	2003	Age-standardized	Both	Inflammatory bowel disease	DALYs per 100,000	21.076	18.1216	24.0455
Global	2004	Age-standardized	Both	Inflammatory bowel disease	DALYs per 100,000	20.9303	18.0041	23.9487
Global	2005	Age-standardized	Both	Inflammatory bowel disease	DALYs per 100,000	20.8725	17.9374	23.8625
Global	2006	Age-standardized	Both	Inflammatory bowel disease	DALYs per 100,000	20.7868	17.9072	23.7322
Global	2007	Age-standardized	Both	Inflammatory bowel disease	DALYs per 100,000	20.8131	18.0569	23.8763
Global	2008	Age-standardized	Both	Inflammatory bowel disease	DALYs per 100,000	20.7608	17.8495	23.9108
Global	2009	Age-standardized	Both	Inflammatory bowel disease	DALYs per 100,000	20.6437	17.7164	23.7919
Global	2010	Age-standardized	Both	Inflammatory bowel disease	DALYs per 100,000	20.5657	17.7843	23.6989
Global	2011	Age-standardized	Both	Inflammatory bowel disease	DALYs per 100,000	20.674	17.8657	23.8471
Global	2012	Age-standardized	Both	Inflammatory bowel disease	DALYs per 100,000	20.4655	17.7833	23.4666
Global	2013	Age-standardized	Both	Inflammatory bowel disease	DALYs per 100,000	20.061	17.3556	23.1671
Global	2014	Age-standardized	Both	Inflammatory bowel disease	DALYs per 100,000	19.5824	16.9749	22.5455
Global	2015	Age-standardized	Both	Inflammatory bowel disease	DALYs per 100,000	19.363	16.7859	22.3373
Global	2016	Age-standardized	Both	Inflammatory bowel disease	DALYs per 100,000	19.182	16.5808	22.1318
Global	2017	Age-standardized	Both	Inflammatory bowel disease	DALYs per 100,000	18.9523	16.4106	21.9046
Global	2018	Age-standardized	Both	Inflammatory bowel disease	DALYs per 100,000	18.6782	16.2038	21.624
Global	2019	Age-standardized	Both	Inflammatory bowel disease	DALYs per 100,000	18.4692	15.8794	21.4343
Global	2020	Age-standardized	Both	Inflammatory bowel disease	DALYs per 100,000	18.2023	15.7001	21.0833
Global	2021	Age-standardized	Both	Inflammatory bowel disease	DALYs per 100,000	18.0688	15.6726	20.908
China	1990	Age-standardized	Both	Inflammatory bowel disease	DALYs per 100,000	18.3807	12.6894	23.1371
China	1991	Age-standardized	Both	Inflammatory bowel disease	DALYs per 100,000	18.2994	12.7561	22.7792
China	1992	Age-standardized	Both	Inflammatory bowel disease	DALYs per 100,000	18.1151	12.8061	22.4953
China	1993	Age-standardized	Both	Inflammatory bowel disease	DALYs per 100,000	17.7712	12.5393	22.0099
China	1994	Age-standardized	Both	Inflammatory bowel disease	DALYs per 100,000	17.3812	12.2247	21.1501
China	1995	Age-standardized	Both	Inflammatory bowel disease	DALYs per 100,000	17.0446	12.1631	20.6357
China	1996	Age-standardized	Both	Inflammatory bowel disease	DALYs per 100,000	16.5865	11.6293	19.9975
China	1997	Age-standardized	Both	Inflammatory bowel disease	DALYs per 100,000	16.2911	11.649	19.5445
China	1998	Age-standardized	Both	Inflammatory bowel disease	DALYs per 100,000	16.1285	11.3584	19.3385
China	1999	Age-standardized	Both	Inflammatory bowel disease	DALYs per 100,000	16.0456	11.2341	19.051
China	2000	Age-standardized	Both	Inflammatory bowel disease	DALYs per 100,000	16.0914	11.1458	19.2482
China	2001	Age-standardized	Both	Inflammatory bowel disease	DALYs per 100,000	16.1543	11.088	19.1866
China	2002	Age-standardized	Both	Inflammatory bowel disease	DALYs per 100,000	16.0386	10.8909	18.9772
China	2003	Age-standardized	Both	Inflammatory bowel disease	DALYs per 100,000	16.0854	10.6036	18.9467
China	2004	Age-standardized	Both	Inflammatory bowel disease	DALYs per 100,000	16.1906	10.7925	18.9848
China	2005	Age-standardized	Both	Inflammatory bowel disease	DALYs per 100,000	15.5297	10.587	17.9701
China	2006	Age-standardized	Both	Inflammatory bowel disease	DALYs per 100,000	14.3212	10.0632	16.5922
China	2007	Age-standardized	Both	Inflammatory bowel disease	DALYs per 100,000	13.5483	9.92647	15.648
China	2008	Age-standardized	Both	Inflammatory bowel disease	DALYs per 100,000	13.1248	9.86221	15.1647
China	2009	Age-standardized	Both	Inflammatory bowel disease	DALYs per 100,000	12.6434	9.73145	14.4053
China	2010	Age-standardized	Both	Inflammatory bowel disease	DALYs per 100,000	12.0378	9.33036	13.6004
China	2011	Age-standardized	Both	Inflammatory bowel disease	DALYs per 100,000	11.4013	9.28114	13.0582
China	2012	Age-standardized	Both	Inflammatory bowel disease	DALYs per 100,000	10.7823	8.88308	12.3922
China	2013	Age-standardized	Both	Inflammatory bowel disease	DALYs per 100,000	10.2609	8.6373	12.0385
China	2014	Age-standardized	Both	Inflammatory bowel disease	DALYs per 100,000	9.75461	8.40357	11.2897
China	2015	Age-standardized	Both	Inflammatory bowel disease	DALYs per 100,000	9.3766	7.85662	11.045
China	2016	Age-standardized	Both	Inflammatory bowel disease	DALYs per 100,000	9.08083	7.71714	10.7336
China	2017	Age-standardized	Both	Inflammatory bowel disease	DALYs per 100,000	8.709	7.2723	10.7473
China	2018	Age-standardized	Both	Inflammatory bowel disease	DALYs per 100,000	8.41075	7.07724	10.2655
China	2019	Age-standardized	Both	Inflammatory bowel disease	DALYs per 100,000	8.23727	6.93421	10.1677
China	2020	Age-standardized	Both	Inflammatory bowel disease	DALYs per 100,000	7.729	6.17257	9.6647
China	2021	Age-standardized	Both	Inflammatory bowel disease	DALYs per 100,000	7.68181	6.19935	9.57256
