# Supplementary material for: Global and Chinese Burden of Inflammatory Bowel Disease From 1990 to 2021: A Systematic Analysis and Prediction of Disease Burden
Source: JGH Open. 2025 May 8;9(5):e70160. doi: 10.1002/jgh3.70160 (PMC12059552; doi:10.1002/jgh3.70160)
Supplement: Supplementary file 10 — Table S10. Raw data for predicting the trend of IBD incidence in 15‐49 year olds of global and Chinese population over the next decade (Age‐standardized). [file JGH3-9-e70160-s008.xlsx]

## Sheet: Sheet1
ASR.pred_val	ASR.pred_low	ASR.pred_up	ASR.year	ASR.age	ASR.sex	ASR.measure	ASR.location	ASR.cause
2.25313	2.2131	2.29316	2015	15-49	Male	Incidence	China	Inflammatory bowel disease
2.14668	2.10759	2.18578	2016	15-49	Male	Incidence	China	Inflammatory bowel disease
1.95756	1.92053	1.99459	2017	15-49	Male	Incidence	China	Inflammatory bowel disease
1.77414	1.73892	1.80937	2018	15-49	Male	Incidence	China	Inflammatory bowel disease
1.67526	1.64088	1.70964	2019	15-49	Male	Incidence	China	Inflammatory bowel disease
1.65925	1.62498	1.69352	2020	15-49	Male	Incidence	China	Inflammatory bowel disease
1.6698	1.62998	1.70961	2021	15-49	Male	Incidence	China	Inflammatory bowel disease
1.67268	1.54187	1.80349	2022	15-49	Male	Incidence	China	Inflammatory bowel disease
1.67872	1.43136	1.92608	2023	15-49	Male	Incidence	China	Inflammatory bowel disease
1.68357	1.29367	2.07347	2024	15-49	Male	Incidence	China	Inflammatory bowel disease
1.68712	1.13354	2.2407	2025	15-49	Male	Incidence	China	Inflammatory bowel disease
1.68915	0.953635	2.42467	2026	15-49	Male	Incidence	China	Inflammatory bowel disease
1.68959	0.756016	2.62316	2027	15-49	Male	Incidence	China	Inflammatory bowel disease
1.6885	0.542614	2.83438	2028	15-49	Male	Incidence	China	Inflammatory bowel disease
1.68602	0.315124	3.05692	2029	15-49	Male	Incidence	China	Inflammatory bowel disease
1.68215	0.0750094	3.28928	2030	15-49	Male	Incidence	China	Inflammatory bowel disease
1.67674	-0.176356	3.52984	2031	15-49	Male	Incidence	China	Inflammatory bowel disease
1.66981	-0.437628	3.77724	2032	15-49	Male	Incidence	China	Inflammatory bowel disease
1.66144	-0.707441	4.03033	2033	15-49	Male	Incidence	China	Inflammatory bowel disease
1.65187	-0.984586	4.28833	2034	15-49	Male	Incidence	China	Inflammatory bowel disease
1.64115	-1.2679	4.5502	2035	15-49	Male	Incidence	China	Inflammatory bowel disease
2.31135	2.26897	2.35373	2015	15-49	Female	Incidence	China	Inflammatory bowel disease
2.19743	2.15603	2.23882	2016	15-49	Female	Incidence	China	Inflammatory bowel disease
1.99347	1.95424	2.0327	2017	15-49	Female	Incidence	China	Inflammatory bowel disease
1.79751	1.76018	1.83483	2018	15-49	Female	Incidence	China	Inflammatory bowel disease
1.69742	1.66092	1.73393	2019	15-49	Female	Incidence	China	Inflammatory bowel disease
1.69093	1.65429	1.72756	2020	15-49	Female	Incidence	China	Inflammatory bowel disease
1.69404	1.65212	1.73596	2021	15-49	Female	Incidence	China	Inflammatory bowel disease
1.69335	1.54967	1.83703	2022	15-49	Female	Incidence	China	Inflammatory bowel disease
1.69527	1.42381	1.96674	2023	15-49	Female	Incidence	China	Inflammatory bowel disease
1.69591	1.26849	2.12333	2024	15-49	Female	Incidence	China	Inflammatory bowel disease
1.69515	1.08927	2.30102	2025	15-49	Female	Incidence	China	Inflammatory bowel disease
1.69275	0.889334	2.49616	2026	15-49	Female	Incidence	China	Inflammatory bowel disease
1.6887	0.671168	2.70623	2027	15-49	Female	Incidence	China	Inflammatory bowel disease
1.68304	0.437042	2.92903	2028	15-49	Female	Incidence	China	Inflammatory bowel disease
1.6759	0.188957	3.16285	2029	15-49	Female	Incidence	China	Inflammatory bowel disease
1.66728	-0.0713225	3.40589	2030	15-49	Female	Incidence	China	Inflammatory bowel disease
1.65704	-0.342122	3.65621	2031	15-49	Female	Incidence	China	Inflammatory bowel disease
1.64523	-0.621831	3.91228	2032	15-49	Female	Incidence	China	Inflammatory bowel disease
1.63192	-0.908829	4.17267	2033	15-49	Female	Incidence	China	Inflammatory bowel disease
1.61736	-1.20169	4.4364	2034	15-49	Female	Incidence	China	Inflammatory bowel disease
1.6016	-1.49904	4.70224	2035	15-49	Female	Incidence	China	Inflammatory bowel disease
5.29329	5.26288	5.3237	2015	15-49	Male	Incidence	Global	Inflammatory bowel disease
5.24257	5.21244	5.2727	2016	15-49	Male	Incidence	Global	Inflammatory bowel disease
5.15821	5.12847	5.18796	2017	15-49	Male	Incidence	Global	Inflammatory bowel disease
5.0782	5.0488	5.10761	2018	15-49	Male	Incidence	Global	Inflammatory bowel disease
5.03998	5.01079	5.06917	2019	15-49	Male	Incidence	Global	Inflammatory bowel disease
5.05461	5.02548	5.08374	2020	15-49	Male	Incidence	Global	Inflammatory bowel disease
5.06014	5.02987	5.09041	2021	15-49	Male	Incidence	Global	Inflammatory bowel disease
5.06379	4.91428	5.2133	2022	15-49	Male	Incidence	Global	Inflammatory bowel disease
5.07029	4.81852	5.32206	2023	15-49	Male	Incidence	Global	Inflammatory bowel disease
5.07564	4.69703	5.45424	2024	15-49	Male	Incidence	Global	Inflammatory bowel disease
5.07817	4.55405	5.6023	2025	15-49	Male	Incidence	Global	Inflammatory bowel disease
5.07503	4.38946	5.7606	2026	15-49	Male	Incidence	Global	Inflammatory bowel disease
5.06571	4.20426	5.92716	2027	15-49	Male	Incidence	Global	Inflammatory bowel disease
5.05198	4.00271	6.10125	2028	15-49	Male	Incidence	Global	Inflammatory bowel disease
5.03614	3.78854	6.28374	2029	15-49	Male	Incidence	Global	Inflammatory bowel disease
5.01824	3.5629	6.47357	2030	15-49	Male	Incidence	Global	Inflammatory bowel disease
4.99591	3.32477	6.66705	2031	15-49	Male	Incidence	Global	Inflammatory bowel disease
4.96881	3.07449	6.86312	2032	15-49	Male	Incidence	Global	Inflammatory bowel disease
4.93952	2.81535	7.06369	2033	15-49	Male	Incidence	Global	Inflammatory bowel disease
4.91135	2.55024	7.27246	2034	15-49	Male	Incidence	Global	Inflammatory bowel disease
4.8845	2.27962	7.48939	2035	15-49	Male	Incidence	Global	Inflammatory bowel disease
5.21078	5.18016	5.24139	2015	15-49	Female	Incidence	Global	Inflammatory bowel disease
5.15765	5.12732	5.18799	2016	15-49	Female	Incidence	Global	Inflammatory bowel disease
5.06548	5.03555	5.09541	2017	15-49	Female	Incidence	Global	Inflammatory bowel disease
4.97749	4.94793	5.00706	2018	15-49	Female	Incidence	Global	Inflammatory bowel disease
4.93646	4.90711	4.9658	2019	15-49	Female	Incidence	Global	Inflammatory bowel disease
4.95448	4.92518	4.98378	2020	15-49	Female	Incidence	Global	Inflammatory bowel disease
4.96411	4.93377	4.99445	2021	15-49	Female	Incidence	Global	Inflammatory bowel disease
4.96477	4.80854	5.121	2022	15-49	Female	Incidence	Global	Inflammatory bowel disease
4.97344	4.71292	5.23397	2023	15-49	Female	Incidence	Global	Inflammatory bowel disease
4.98147	4.59118	5.37176	2024	15-49	Female	Incidence	Global	Inflammatory bowel disease
4.98715	4.44772	5.52658	2025	15-49	Female	Incidence	Global	Inflammatory bowel disease
4.98733	4.28224	5.69242	2026	15-49	Female	Incidence	Global	Inflammatory bowel disease
4.98132	4.09568	5.86697	2027	15-49	Female	Incidence	Global	Inflammatory bowel disease
4.971	3.89237	6.04962	2028	15-49	Female	Incidence	Global	Inflammatory bowel disease
4.95875	3.67607	6.24144	2029	15-49	Female	Incidence	Global	Inflammatory bowel disease
4.94472	3.44797	6.44147	2030	15-49	Female	Incidence	Global	Inflammatory bowel disease
4.9265	3.20702	6.64598	2031	15-49	Female	Incidence	Global	Inflammatory bowel disease
4.90379	2.95363	6.85394	2032	15-49	Female	Incidence	Global	Inflammatory bowel disease
4.87914	2.69097	7.0673	2033	15-49	Female	Incidence	Global	Inflammatory bowel disease
4.85581	2.42179	7.28982	2034	15-49	Female	Incidence	Global	Inflammatory bowel disease
4.83403	2.14649	7.52156	2035	15-49	Female	Incidence	Global	Inflammatory bowel disease
