# Supplementary material for: Global and Chinese Burden of Inflammatory Bowel Disease From 1990 to 2021: A Systematic Analysis and Prediction of Disease Burden
Source: JGH Open. 2025 May 8;9(5):e70160. doi: 10.1002/jgh3.70160 (PMC12059552; doi:10.1002/jgh3.70160)
Supplement: Supplementary file 11 — Table S11. Raw data for predicting the trend of IBD prevalence in 15‐49 year olds of global and Chinese population over the next decade (Age‐standardized). [file JGH3-9-e70160-s007.xlsx]

## Sheet: Sheet1
ASR.pred_val	ASR.pred_low	ASR.pred_up	ASR.year	ASR.age	ASR.sex	ASR.measure	ASR.location	ASR.cause
14.4339	14.3188	14.549	2015	15-49	Male	Prevalence	China	Inflammatory bowel disease
13.5589	13.447	13.6707	2016	15-49	Male	Prevalence	China	Inflammatory bowel disease
12.0521	11.9465	12.1577	2017	15-49	Male	Prevalence	China	Inflammatory bowel disease
10.6043	10.505	10.7037	2018	15-49	Male	Prevalence	China	Inflammatory bowel disease
9.88711	9.7907	9.98352	2019	15-49	Male	Prevalence	China	Inflammatory bowel disease
9.84733	9.75044	9.94423	2020	15-49	Male	Prevalence	China	Inflammatory bowel disease
9.93428	9.83329	10.0353	2021	15-49	Male	Prevalence	China	Inflammatory bowel disease
9.96603	9.20987	10.7222	2022	15-49	Male	Prevalence	China	Inflammatory bowel disease
10.0471	8.54895	11.5453	2023	15-49	Male	Prevalence	China	Inflammatory bowel disease
10.1246	7.70367	12.5456	2024	15-49	Male	Prevalence	China	Inflammatory bowel disease
10.1982	6.70342	13.6929	2025	15-49	Male	Prevalence	China	Inflammatory bowel disease
10.2667	5.56343	14.9699	2026	15-49	Male	Prevalence	China	Inflammatory bowel disease
10.3297	4.2943	16.365	2027	15-49	Male	Prevalence	China	Inflammatory bowel disease
10.3871	2.90526	17.8689	2028	15-49	Male	Prevalence	China	Inflammatory bowel disease
10.44	1.40424	19.4758	2029	15-49	Male	Prevalence	China	Inflammatory bowel disease
10.489	-0.202397	21.1804	2030	15-49	Male	Prevalence	China	Inflammatory bowel disease
10.5339	-1.90931	22.9771	2031	15-49	Male	Prevalence	China	Inflammatory bowel disease
10.5748	-3.71186	24.8616	2032	15-49	Male	Prevalence	China	Inflammatory bowel disease
10.6119	-5.60523	26.8289	2033	15-49	Male	Prevalence	China	Inflammatory bowel disease
10.6463	-7.58582	28.8783	2034	15-49	Male	Prevalence	China	Inflammatory bowel disease
10.6788	-9.65075	31.0084	2035	15-49	Male	Prevalence	China	Inflammatory bowel disease
16.2441	16.1182	16.3699	2015	15-49	Female	Prevalence	China	Inflammatory bowel disease
15.1814	15.0592	15.3037	2016	15-49	Female	Prevalence	China	Inflammatory bowel disease
13.3513	13.2362	13.4665	2017	15-49	Female	Prevalence	China	Inflammatory bowel disease
11.6062	11.4983	11.7142	2018	15-49	Female	Prevalence	China	Inflammatory bowel disease
10.7719	10.6671	10.8767	2019	15-49	Female	Prevalence	China	Inflammatory bowel disease
10.7856	10.6796	10.8915	2020	15-49	Female	Prevalence	China	Inflammatory bowel disease
10.7999	10.6901	10.9096	2021	15-49	Female	Prevalence	China	Inflammatory bowel disease
10.8018	9.89148	11.7121	2022	15-49	Female	Prevalence	China	Inflammatory bowel disease
10.8419	9.02985	12.654	2023	15-49	Female	Prevalence	China	Inflammatory bowel disease
10.8778	7.9523	13.8033	2024	15-49	Female	Prevalence	China	Inflammatory bowel disease
10.9092	6.69688	15.1215	2025	15-49	Female	Prevalence	China	Inflammatory bowel disease
10.9348	5.28426	16.5854	2026	15-49	Female	Prevalence	China	Inflammatory bowel disease
10.9543	3.72934	18.1793	2027	15-49	Female	Prevalence	China	Inflammatory bowel disease
10.9672	2.04496	19.8894	2028	15-49	Female	Prevalence	China	Inflammatory bowel disease
10.9747	0.242312	21.7071	2029	15-49	Female	Prevalence	China	Inflammatory bowel disease
10.9777	-1.66937	23.6248	2030	15-49	Female	Prevalence	China	Inflammatory bowel disease
10.9762	-3.68217	25.6346	2031	15-49	Female	Prevalence	China	Inflammatory bowel disease
10.9706	-5.7892	27.7303	2032	15-49	Female	Prevalence	China	Inflammatory bowel disease
10.9606	-7.98347	29.9048	2033	15-49	Female	Prevalence	China	Inflammatory bowel disease
10.948	-10.2598	32.1557	2034	15-49	Female	Prevalence	China	Inflammatory bowel disease
10.9335	-12.6139	34.4809	2035	15-49	Female	Prevalence	China	Inflammatory bowel disease
42.7689	42.6774	42.8604	2015	15-49	Male	Prevalence	Global	Inflammatory bowel disease
42.1987	42.1082	42.2891	2016	15-49	Male	Prevalence	Global	Inflammatory bowel disease
41.3201	41.231	41.4092	2017	15-49	Male	Prevalence	Global	Inflammatory bowel disease
40.4834	40.3956	40.5712	2018	15-49	Male	Prevalence	Global	Inflammatory bowel disease
40.0392	39.9523	40.1262	2019	15-49	Male	Prevalence	Global	Inflammatory bowel disease
40.0656	39.9789	40.1522	2020	15-49	Male	Prevalence	Global	Inflammatory bowel disease
39.9768	39.8902	40.0633	2021	15-49	Male	Prevalence	Global	Inflammatory bowel disease
39.8146	38.3981	41.2312	2022	15-49	Male	Prevalence	Global	Inflammatory bowel disease
39.8057	37.4042	42.2072	2023	15-49	Male	Prevalence	Global	Inflammatory bowel disease
39.7951	36.1601	43.4301	2024	15-49	Male	Prevalence	Global	Inflammatory bowel disease
39.771	34.7161	44.8259	2025	15-49	Male	Prevalence	Global	Inflammatory bowel disease
39.7095	33.0788	46.3402	2026	15-49	Male	Prevalence	Global	Inflammatory bowel disease
39.6021	31.2574	47.9469	2027	15-49	Male	Prevalence	Global	Inflammatory bowel disease
39.4595	29.286	49.6331	2028	15-49	Male	Prevalence	Global	Inflammatory bowel disease
39.3017	27.1976	51.4058	2029	15-49	Male	Prevalence	Global	Inflammatory bowel disease
39.1357	25.0086	53.2628	2030	15-49	Male	Prevalence	Global	Inflammatory bowel disease
38.9475	22.7165	55.1784	2031	15-49	Male	Prevalence	Global	Inflammatory bowel disease
38.7338	20.3246	57.143	2032	15-49	Male	Prevalence	Global	Inflammatory bowel disease
38.5104	17.8546	59.1661	2033	15-49	Male	Prevalence	Global	Inflammatory bowel disease
38.3054	15.3276	61.2832	2034	15-49	Male	Prevalence	Global	Inflammatory bowel disease
38.1267	12.748	63.5054	2035	15-49	Male	Prevalence	Global	Inflammatory bowel disease
46.215	46.119	46.311	2015	15-49	Female	Prevalence	Global	Inflammatory bowel disease
45.5709	45.476	45.6658	2016	15-49	Female	Prevalence	Global	Inflammatory bowel disease
44.5774	44.4839	44.6708	2017	15-49	Female	Prevalence	Global	Inflammatory bowel disease
43.6431	43.551	43.7352	2018	15-49	Female	Prevalence	Global	Inflammatory bowel disease
43.1753	43.0841	43.2665	2019	15-49	Female	Prevalence	Global	Inflammatory bowel disease
43.274	43.183	43.3649	2020	15-49	Female	Prevalence	Global	Inflammatory bowel disease
43.1676	43.0768	43.2584	2021	15-49	Female	Prevalence	Global	Inflammatory bowel disease
42.8562	41.1965	44.516	2022	15-49	Female	Prevalence	Global	Inflammatory bowel disease
42.839	40.1014	45.5766	2023	15-49	Female	Prevalence	Global	Inflammatory bowel disease
42.8269	38.7328	46.9209	2024	15-49	Female	Prevalence	Global	Inflammatory bowel disease
42.8066	37.1476	48.4655	2025	15-49	Female	Prevalence	Global	Inflammatory bowel disease
42.7513	35.3536	50.1489	2026	15-49	Female	Prevalence	Global	Inflammatory bowel disease
42.6514	33.3619	51.941	2027	15-49	Female	Prevalence	Global	Inflammatory bowel disease
42.5181	31.2083	53.828	2028	15-49	Female	Prevalence	Global	Inflammatory bowel disease
42.3718	28.9267	55.8169	2029	15-49	Female	Prevalence	Global	Inflammatory bowel disease
42.2203	26.5341	57.9065	2030	15-49	Female	Prevalence	Global	Inflammatory bowel disease
42.0515	24.0293	60.0738	2031	15-49	Female	Prevalence	Global	Inflammatory bowel disease
41.8643	21.4163	62.3123	2032	15-49	Female	Prevalence	Global	Inflammatory bowel disease
41.6719	18.715	64.6287	2033	15-49	Female	Prevalence	Global	Inflammatory bowel disease
41.4996	15.9441	67.0551	2034	15-49	Female	Prevalence	Global	Inflammatory bowel disease
41.3547	13.1073	69.6021	2035	15-49	Female	Prevalence	Global	Inflammatory bowel disease
