# Supplementary material for: Global and Chinese Burden of Inflammatory Bowel Disease From 1990 to 2021: A Systematic Analysis and Prediction of Disease Burden
Source: JGH Open. 2025 May 8;9(5):e70160. doi: 10.1002/jgh3.70160 (PMC12059552; doi:10.1002/jgh3.70160)
Supplement: Supplementary file 12 — Table S12. Raw data for predicting the trend of IBD deaths in 15‐49 year olds of global and Chinese population over the next decade (Age‐standardized). [file JGH3-9-e70160-s013.xlsx]

## Sheet: Sheet1
ASR.pred_val	ASR.pred_low	ASR.pred_up	ASR.year	ASR.age	ASR.sex	ASR.measure	ASR.location	ASR.cause
0.0610448	0.0578732	0.0642164	2015	15-49	Male	Deaths	China	Inflammatory bowel disease
0.060014	0.0568742	0.0631539	2016	15-49	Male	Deaths	China	Inflammatory bowel disease
0.0591586	0.0560203	0.0622969	2017	15-49	Male	Deaths	China	Inflammatory bowel disease
0.0584397	0.055226	0.0616534	2018	15-49	Male	Deaths	China	Inflammatory bowel disease
0.0578526	0.0543966	0.0613086	2019	15-49	Male	Deaths	China	Inflammatory bowel disease
0.0573012	0.053314	0.0612883	2020	15-49	Male	Deaths	China	Inflammatory bowel disease
0.0567335	0.0518236	0.0616434	2021	15-49	Male	Deaths	China	Inflammatory bowel disease
0.0561131	0.0496082	0.062618	2022	15-49	Male	Deaths	China	Inflammatory bowel disease
0.0555007	0.0472998	0.0637017	2023	15-49	Male	Deaths	China	Inflammatory bowel disease
0.0548691	0.0447443	0.0649939	2024	15-49	Male	Deaths	China	Inflammatory bowel disease
0.0542187	0.0419993	0.0664381	2025	15-49	Male	Deaths	China	Inflammatory bowel disease
0.0535516	0.0391046	0.0679986	2026	15-49	Male	Deaths	China	Inflammatory bowel disease
0.0528707	0.0360903	0.0696511	2027	15-49	Male	Deaths	China	Inflammatory bowel disease
0.0521787	0.0329806	0.0713769	2028	15-49	Male	Deaths	China	Inflammatory bowel disease
0.0514774	0.0297941	0.0731607	2029	15-49	Male	Deaths	China	Inflammatory bowel disease
0.050768	0.0265458	0.0749902	2030	15-49	Male	Deaths	China	Inflammatory bowel disease
0.0500522	0.0232487	0.0768558	2031	15-49	Male	Deaths	China	Inflammatory bowel disease
0.0493325	0.0199147	0.0787503	2032	15-49	Male	Deaths	China	Inflammatory bowel disease
0.0486115	0.0165552	0.0806678	2033	15-49	Male	Deaths	China	Inflammatory bowel disease
0.0478905	0.0131789	0.0826021	2034	15-49	Male	Deaths	China	Inflammatory bowel disease
0.0471703	0.00979337	0.0845472	2035	15-49	Male	Deaths	China	Inflammatory bowel disease
0.0332905	0.0309983	0.0355828	2015	15-49	Female	Deaths	China	Inflammatory bowel disease
0.0321555	0.0299095	0.0344015	2016	15-49	Female	Deaths	China	Inflammatory bowel disease
0.0311786	0.0289488	0.0334083	2017	15-49	Female	Deaths	China	Inflammatory bowel disease
0.0303398	0.0280574	0.0326221	2018	15-49	Female	Deaths	China	Inflammatory bowel disease
0.0295847	0.0271241	0.0320453	2019	15-49	Female	Deaths	China	Inflammatory bowel disease
0.0288882	0.0260552	0.0317213	2020	15-49	Female	Deaths	China	Inflammatory bowel disease
0.0282246	0.0247789	0.0316704	2021	15-49	Female	Deaths	China	Inflammatory bowel disease
0.0275211	0.0231324	0.0319098	2022	15-49	Female	Deaths	China	Inflammatory bowel disease
0.0268654	0.0214553	0.0322756	2023	15-49	Female	Deaths	China	Inflammatory bowel disease
0.0262174	0.0196797	0.0327551	2024	15-49	Female	Deaths	China	Inflammatory bowel disease
0.0255758	0.017842	0.0333096	2025	15-49	Female	Deaths	China	Inflammatory bowel disease
0.0249402	0.0159666	0.0339137	2026	15-49	Female	Deaths	China	Inflammatory bowel disease
0.024311	0.0140717	0.0345503	2027	15-49	Female	Deaths	China	Inflammatory bowel disease
0.0236889	0.0121714	0.0352063	2028	15-49	Female	Deaths	China	Inflammatory bowel disease
0.0230742	0.0102767	0.0358717	2029	15-49	Female	Deaths	China	Inflammatory bowel disease
0.0224674	0.00839633	0.0365384	2030	15-49	Female	Deaths	China	Inflammatory bowel disease
0.0218691	0.00653771	0.0372006	2031	15-49	Female	Deaths	China	Inflammatory bowel disease
0.0212804	0.00470713	0.0378537	2032	15-49	Female	Deaths	China	Inflammatory bowel disease
0.0207022	0.00291006	0.0384943	2033	15-49	Female	Deaths	China	Inflammatory bowel disease
0.0201353	0.00115076	0.0391199	2034	15-49	Female	Deaths	China	Inflammatory bowel disease
0.0195804	-0.000567496	0.0397282	2035	15-49	Female	Deaths	China	Inflammatory bowel disease
0.131449	0.12852	0.134377	2015	15-49	Male	Deaths	Global	Inflammatory bowel disease
0.131216	0.128292	0.13414	2016	15-49	Male	Deaths	Global	Inflammatory bowel disease
0.13089	0.127974	0.133806	2017	15-49	Male	Deaths	Global	Inflammatory bowel disease
0.130379	0.127468	0.133291	2018	15-49	Male	Deaths	Global	Inflammatory bowel disease
0.130078	0.127116	0.133039	2019	15-49	Male	Deaths	Global	Inflammatory bowel disease
0.129558	0.126371	0.132745	2020	15-49	Male	Deaths	Global	Inflammatory bowel disease
0.129379	0.125564	0.133195	2021	15-49	Male	Deaths	Global	Inflammatory bowel disease
0.128807	0.122821	0.134793	2022	15-49	Male	Deaths	Global	Inflammatory bowel disease
0.128546	0.120587	0.136506	2023	15-49	Male	Deaths	Global	Inflammatory bowel disease
0.128331	0.118002	0.13866	2024	15-49	Male	Deaths	Global	Inflammatory bowel disease
0.128158	0.11514	0.141176	2025	15-49	Male	Deaths	Global	Inflammatory bowel disease
0.12804	0.112049	0.144032	2026	15-49	Male	Deaths	Global	Inflammatory bowel disease
0.127995	0.108766	0.147224	2027	15-49	Male	Deaths	Global	Inflammatory bowel disease
0.128064	0.105352	0.150776	2028	15-49	Male	Deaths	Global	Inflammatory bowel disease
0.128278	0.101837	0.15472	2029	15-49	Male	Deaths	Global	Inflammatory bowel disease
0.128662	0.0982343	0.159089	2030	15-49	Male	Deaths	Global	Inflammatory bowel disease
0.129237	0.0945459	0.163929	2031	15-49	Male	Deaths	Global	Inflammatory bowel disease
0.130019	0.0907632	0.169275	2032	15-49	Male	Deaths	Global	Inflammatory bowel disease
0.13102	0.086881	0.175159	2033	15-49	Male	Deaths	Global	Inflammatory bowel disease
0.132253	0.0828857	0.18162	2034	15-49	Male	Deaths	Global	Inflammatory bowel disease
0.133726	0.0787532	0.188698	2035	15-49	Male	Deaths	Global	Inflammatory bowel disease
0.12809	0.125246	0.130934	2015	15-49	Female	Deaths	Global	Inflammatory bowel disease
0.128436	0.125584	0.131287	2016	15-49	Female	Deaths	Global	Inflammatory bowel disease
0.128812	0.125954	0.131671	2017	15-49	Female	Deaths	Global	Inflammatory bowel disease
0.128864	0.125995	0.131732	2018	15-49	Female	Deaths	Global	Inflammatory bowel disease
0.12909	0.126152	0.132027	2019	15-49	Female	Deaths	Global	Inflammatory bowel disease
0.12929	0.126099	0.132482	2020	15-49	Female	Deaths	Global	Inflammatory bowel disease
0.129648	0.125798	0.133498	2021	15-49	Female	Deaths	Global	Inflammatory bowel disease
0.129707	0.123708	0.135705	2022	15-49	Female	Deaths	Global	Inflammatory bowel disease
0.129689	0.121705	0.137674	2023	15-49	Female	Deaths	Global	Inflammatory bowel disease
0.129543	0.119195	0.139891	2024	15-49	Female	Deaths	Global	Inflammatory bowel disease
0.129267	0.11626	0.142273	2025	15-49	Female	Deaths	Global	Inflammatory bowel disease
0.128863	0.112947	0.144779	2026	15-49	Female	Deaths	Global	Inflammatory bowel disease
0.128333	0.10929	0.147377	2027	15-49	Female	Deaths	Global	Inflammatory bowel disease
0.127705	0.105355	0.150054	2028	15-49	Female	Deaths	Global	Inflammatory bowel disease
0.127006	0.101199	0.152813	2029	15-49	Female	Deaths	Global	Inflammatory bowel disease
0.126244	0.0968437	0.155644	2030	15-49	Female	Deaths	Global	Inflammatory bowel disease
0.125416	0.092298	0.158535	2031	15-49	Female	Deaths	Global	Inflammatory bowel disease
0.124514	0.0875653	0.161462	2032	15-49	Female	Deaths	Global	Inflammatory bowel disease
0.123547	0.0826788	0.164416	2033	15-49	Female	Deaths	Global	Inflammatory bowel disease
0.122528	0.0776634	0.167393	2034	15-49	Female	Deaths	Global	Inflammatory bowel disease
0.121445	0.072524	0.170366	2035	15-49	Female	Deaths	Global	Inflammatory bowel disease
