# Supplementary material for: Global and Chinese Burden of Inflammatory Bowel Disease From 1990 to 2021: A Systematic Analysis and Prediction of Disease Burden
Source: JGH Open. 2025 May 8;9(5):e70160. doi: 10.1002/jgh3.70160 (PMC12059552; doi:10.1002/jgh3.70160)
Supplement: Supplementary file 13 — Table S13. Raw data for predicting the trend of IBD DALYs in 15‐49 year olds of global and Chinese population over the next decade (Age‐standardized). [file JGH3-9-e70160-s003.xlsx]

## Sheet: Sheet1
ASR.pred_val	ASR.pred_low	ASR.pred_up	ASR.year	ASR.age	ASR.sex	ASR.measure	ASR.location	ASR.cause
5.392	5.32955	5.45444	2015	15-49	Male	DALYs (Disability-Adjusted Life Years)	China	Inflammatory bowel disease
5.24617	5.18442	5.30792	2016	15-49	Male	DALYs (Disability-Adjusted Life Years)	China	Inflammatory bowel disease
5.01055	4.95019	5.0709	2017	15-49	Male	DALYs (Disability-Adjusted Life Years)	China	Inflammatory bowel disease
4.79486	4.73551	4.85421	2018	15-49	Male	DALYs (Disability-Adjusted Life Years)	China	Inflammatory bowel disease
4.68141	4.62247	4.74035	2019	15-49	Male	DALYs (Disability-Adjusted Life Years)	China	Inflammatory bowel disease
4.65973	4.60031	4.71915	2020	15-49	Male	DALYs (Disability-Adjusted Life Years)	China	Inflammatory bowel disease
4.64996	4.58421	4.71571	2021	15-49	Male	DALYs (Disability-Adjusted Life Years)	China	Inflammatory bowel disease
4.6145	4.40882	4.82017	2022	15-49	Male	DALYs (Disability-Adjusted Life Years)	China	Inflammatory bowel disease
4.5805	4.25401	4.90698	2023	15-49	Male	DALYs (Disability-Adjusted Life Years)	China	Inflammatory bowel disease
4.54389	4.07101	5.01677	2024	15-49	Male	DALYs (Disability-Adjusted Life Years)	China	Inflammatory bowel disease
4.50357	3.8666	5.14053	2025	15-49	Male	DALYs (Disability-Adjusted Life Years)	China	Inflammatory bowel disease
4.45896	3.64403	5.27389	2026	15-49	Male	DALYs (Disability-Adjusted Life Years)	China	Inflammatory bowel disease
4.41127	3.4068	5.41574	2027	15-49	Male	DALYs (Disability-Adjusted Life Years)	China	Inflammatory bowel disease
4.36237	3.15879	5.56595	2028	15-49	Male	DALYs (Disability-Adjusted Life Years)	China	Inflammatory bowel disease
4.31273	2.90206	5.72341	2029	15-49	Male	DALYs (Disability-Adjusted Life Years)	China	Inflammatory bowel disease
4.26151	2.63732	5.88569	2030	15-49	Male	DALYs (Disability-Adjusted Life Years)	China	Inflammatory bowel disease
4.20773	2.36516	6.0503	2031	15-49	Male	DALYs (Disability-Adjusted Life Years)	China	Inflammatory bowel disease
4.15178	2.08697	6.21659	2032	15-49	Male	DALYs (Disability-Adjusted Life Years)	China	Inflammatory bowel disease
4.09545	1.80501	6.3859	2033	15-49	Male	DALYs (Disability-Adjusted Life Years)	China	Inflammatory bowel disease
4.03953	1.52057	6.5585	2034	15-49	Male	DALYs (Disability-Adjusted Life Years)	China	Inflammatory bowel disease
3.9835	1.2341	6.7329	2035	15-49	Male	DALYs (Disability-Adjusted Life Years)	China	Inflammatory bowel disease
4.34128	4.27865	4.40391	2015	15-49	Female	DALYs (Disability-Adjusted Life Years)	China	Inflammatory bowel disease
4.13529	4.07387	4.1967	2016	15-49	Female	DALYs (Disability-Adjusted Life Years)	China	Inflammatory bowel disease
3.8113	3.75212	3.87049	2017	15-49	Female	DALYs (Disability-Adjusted Life Years)	China	Inflammatory bowel disease
3.51454	3.45736	3.57172	2018	15-49	Female	DALYs (Disability-Adjusted Life Years)	China	Inflammatory bowel disease
3.35918	3.30287	3.41548	2019	15-49	Female	DALYs (Disability-Adjusted Life Years)	China	Inflammatory bowel disease
3.34133	3.28463	3.39804	2020	15-49	Female	DALYs (Disability-Adjusted Life Years)	China	Inflammatory bowel disease
3.32071	3.26098	3.38044	2021	15-49	Female	DALYs (Disability-Adjusted Life Years)	China	Inflammatory bowel disease
3.27517	3.01003	3.54031	2022	15-49	Female	DALYs (Disability-Adjusted Life Years)	China	Inflammatory bowel disease
3.2319	2.8141	3.6497	2023	15-49	Female	DALYs (Disability-Adjusted Life Years)	China	Inflammatory bowel disease
3.18649	2.58274	3.79023	2024	15-49	Female	DALYs (Disability-Adjusted Life Years)	China	Inflammatory bowel disease
3.13825	2.32699	3.94952	2025	15-49	Female	DALYs (Disability-Adjusted Life Years)	China	Inflammatory bowel disease
3.08696	2.05264	4.12129	2026	15-49	Female	DALYs (Disability-Adjusted Life Years)	China	Inflammatory bowel disease
3.03314	1.76415	4.30212	2027	15-49	Female	DALYs (Disability-Adjusted Life Years)	China	Inflammatory bowel disease
2.97751	1.46547	4.48956	2028	15-49	Female	DALYs (Disability-Adjusted Life Years)	China	Inflammatory bowel disease
2.92044	1.15954	4.68133	2029	15-49	Female	DALYs (Disability-Adjusted Life Years)	China	Inflammatory bowel disease
2.86185	0.848692	4.87501	2030	15-49	Female	DALYs (Disability-Adjusted Life Years)	China	Inflammatory bowel disease
2.80179	0.534998	5.06858	2031	15-49	Female	DALYs (Disability-Adjusted Life Years)	China	Inflammatory bowel disease
2.74084	0.220453	5.26123	2032	15-49	Female	DALYs (Disability-Adjusted Life Years)	China	Inflammatory bowel disease
2.68009	-0.09313	5.45331	2033	15-49	Female	DALYs (Disability-Adjusted Life Years)	China	Inflammatory bowel disease
2.62017	-0.404538	5.64487	2034	15-49	Female	DALYs (Disability-Adjusted Life Years)	China	Inflammatory bowel disease
2.56109	-0.712874	5.83505	2035	15-49	Female	DALYs (Disability-Adjusted Life Years)	China	Inflammatory bowel disease
13.4579	13.4069	13.5089	2015	15-49	Male	DALYs (Disability-Adjusted Life Years)	Global	Inflammatory bowel disease
13.415	13.3643	13.4657	2016	15-49	Male	DALYs (Disability-Adjusted Life Years)	Global	Inflammatory bowel disease
13.3003	13.2501	13.3506	2017	15-49	Male	DALYs (Disability-Adjusted Life Years)	Global	Inflammatory bowel disease
13.113	13.0633	13.1627	2018	15-49	Male	DALYs (Disability-Adjusted Life Years)	Global	Inflammatory bowel disease
13.0324	12.983	13.0817	2019	15-49	Male	DALYs (Disability-Adjusted Life Years)	Global	Inflammatory bowel disease
12.9639	12.9149	13.013	2020	15-49	Male	DALYs (Disability-Adjusted Life Years)	Global	Inflammatory bowel disease
12.9685	12.9194	13.0177	2021	15-49	Male	DALYs (Disability-Adjusted Life Years)	Global	Inflammatory bowel disease
12.6618	12.2262	13.0974	2022	15-49	Male	DALYs (Disability-Adjusted Life Years)	Global	Inflammatory bowel disease
12.5857	11.9858	13.1856	2023	15-49	Male	DALYs (Disability-Adjusted Life Years)	Global	Inflammatory bowel disease
12.5198	11.7093	13.3302	2024	15-49	Male	DALYs (Disability-Adjusted Life Years)	Global	Inflammatory bowel disease
12.4597	11.4044	13.5151	2025	15-49	Male	DALYs (Disability-Adjusted Life Years)	Global	Inflammatory bowel disease
12.4037	11.0749	13.7326	2026	15-49	Male	DALYs (Disability-Adjusted Life Years)	Global	Inflammatory bowel disease
12.3517	10.7238	13.9796	2027	15-49	Male	DALYs (Disability-Adjusted Life Years)	Global	Inflammatory bowel disease
12.3093	10.3601	14.2585	2028	15-49	Male	DALYs (Disability-Adjusted Life Years)	Global	Inflammatory bowel disease
12.28	9.98843	14.5716	2029	15-49	Male	DALYs (Disability-Adjusted Life Years)	Global	Inflammatory bowel disease
12.264	9.60892	14.919	2030	15-49	Male	DALYs (Disability-Adjusted Life Years)	Global	Inflammatory bowel disease
12.2618	9.22103	15.3026	2031	15-49	Male	DALYs (Disability-Adjusted Life Years)	Global	Inflammatory bowel disease
12.2735	8.82326	15.7237	2032	15-49	Male	DALYs (Disability-Adjusted Life Years)	Global	Inflammatory bowel disease
12.3004	8.41688	16.184	2033	15-49	Male	DALYs (Disability-Adjusted Life Years)	Global	Inflammatory bowel disease
12.3456	8.00301	16.6882	2034	15-49	Male	DALYs (Disability-Adjusted Life Years)	Global	Inflammatory bowel disease
12.4105	7.58061	17.2403	2035	15-49	Male	DALYs (Disability-Adjusted Life Years)	Global	Inflammatory bowel disease
14.4117	14.3584	14.465	2015	15-49	Female	DALYs (Disability-Adjusted Life Years)	Global	Inflammatory bowel disease
14.407	14.3539	14.4602	2016	15-49	Female	DALYs (Disability-Adjusted Life Years)	Global	Inflammatory bowel disease
14.322	14.2693	14.3748	2017	15-49	Female	DALYs (Disability-Adjusted Life Years)	Global	Inflammatory bowel disease
14.1125	14.0603	14.1647	2018	15-49	Female	DALYs (Disability-Adjusted Life Years)	Global	Inflammatory bowel disease
14.066	14.0141	14.118	2019	15-49	Female	DALYs (Disability-Adjusted Life Years)	Global	Inflammatory bowel disease
14.1017	14.0498	14.1536	2020	15-49	Female	DALYs (Disability-Adjusted Life Years)	Global	Inflammatory bowel disease
14.1592	14.1071	14.2113	2021	15-49	Female	DALYs (Disability-Adjusted Life Years)	Global	Inflammatory bowel disease
14.2499	13.7144	14.7855	2022	15-49	Female	DALYs (Disability-Adjusted Life Years)	Global	Inflammatory bowel disease
14.2598	13.5279	14.9917	2023	15-49	Female	DALYs (Disability-Adjusted Life Years)	Global	Inflammatory bowel disease
14.2597	13.2766	15.2429	2024	15-49	Female	DALYs (Disability-Adjusted Life Years)	Global	Inflammatory bowel disease
14.2468	12.9716	15.522	2025	15-49	Female	DALYs (Disability-Adjusted Life Years)	Global	Inflammatory bowel disease
14.217	12.6165	15.8175	2026	15-49	Female	DALYs (Disability-Adjusted Life Years)	Global	Inflammatory bowel disease
14.169	12.2148	16.1233	2027	15-49	Female	DALYs (Disability-Adjusted Life Years)	Global	Inflammatory bowel disease
14.1089	11.7787	16.4392	2028	15-49	Female	DALYs (Disability-Adjusted Life Years)	Global	Inflammatory bowel disease
14.043	11.3177	16.7683	2029	15-49	Female	DALYs (Disability-Adjusted Life Years)	Global	Inflammatory bowel disease
13.9697	10.8327	17.1066	2030	15-49	Female	DALYs (Disability-Adjusted Life Years)	Global	Inflammatory bowel disease
13.8841	10.3209	17.4472	2031	15-49	Female	DALYs (Disability-Adjusted Life Years)	Global	Inflammatory bowel disease
13.784	9.78206	17.7859	2032	15-49	Female	DALYs (Disability-Adjusted Life Years)	Global	Inflammatory bowel disease
13.6771	9.22572	18.1285	2033	15-49	Female	DALYs (Disability-Adjusted Life Years)	Global	Inflammatory bowel disease
13.5701	8.65867	18.4816	2034	15-49	Female	DALYs (Disability-Adjusted Life Years)	Global	Inflammatory bowel disease
13.461	8.08054	18.8415	2035	15-49	Female	DALYs (Disability-Adjusted Life Years)	Global	Inflammatory bowel disease
